# Supplementary material for: Dibromido(2,9-dimethyl-1,10-phenanthroline-κ2 N,N′)mercury(II)
Source: Acta Crystallogr Sect E Struct Rep Online. 2009 Apr 2;65(Pt 5):m483–4. doi: 10.1107/S1600536809009994 (PMC2977550; doi:10.1107/S1600536809009994)
Supplement: Supplementary file 1 [file e-65-0m483-sup1.cif]

##############################################################################
###                                                                        ###
###        Electronic paper (Acta Crystallographica Section E)             ###
###                                                                        ###
##############################################################################
#                                                                            #
# This CIF contains the data in a paper accepted for publication in Acta     #
# Crystallographica Section E. It conforms to the requirements of Notes      #
# for Authors for Section E, and has been peer reviewed under the auspices   #
# of the IUCr Commission on Journals.                                        #
#                                                                            #
# Full details of the Crystallographic Information File format               #
# are given in the paper "The Crystallographic Information File (CIF):       #
# a New Standard Archive File for Crystallography" by S. R. Hall, F. H.      #
# Allen and I. D. Brown [Acta Cryst. (1991), A47, 655-685].                  #
#                                                                            #
# The current version of the core CIF dictionary is obtainable from          #
# ftp://ftp.iucr.org/pub/cif_core.dic. The current version number is 2.4.    #
#                                                                            #
# Software is freely available for graphical display of the structure(s) in  #
# this CIF.  For information consult the CIF home page http://www.iucr.org/  #
# cif/home.html                                                              #
#                                                                            #
# This file may be used for bona fide research purposes within the           #
# scientific community so long as proper attribution is given to the journal # 
# article from which it was obtained.                                        #
#                                                                            #
##############################################################################
                                             
data_I
_audit_creation_method     SHELXL-97
_chemical_name_systematic
;
Dibromido(2,9-dimethyl-1,10-phenanthroline-\k^2^<i>N</i>,<i>N</i>')mercury(II)
;
_chemical_name_common     ?
_chemical_formula_moiety     'C14 H12 Br2 Hg N2'
_chemical_formula_sum     'C14 H12 Br2 Hg N2'
_chemical_formula_iupac     '[Hg Br2 (C14 H12 N2)]'
_chemical_formula_weight     568.65
_chemical_melting_point     ?
_symmetry_cell_setting     monoclinic
_symmetry_space_group_name_H-M     'P 21/c'
_symmetry_space_group_name_Hall     '-P 2ybc'
loop_
    _symmetry_equiv_pos_as_xyz
    'x, y, z'
    '-x, y+1/2, -z+1/2'
    '-x, -y, -z'
    'x, -y-1/2, z-1/2'
_cell_length_a     7.8587(7)
_cell_length_b     10.5556(8)
_cell_length_c     18.7304(13)
_cell_angle_alpha     90.00
_cell_angle_beta     97.517(6)
_cell_angle_gamma     90.00
_cell_volume     1540.4(2)
_cell_formula_units_Z     4
_cell_measurement_reflns_used     1005
_cell_measurement_theta_min     2.22
_cell_measurement_theta_max     29.23
_cell_measurement_temperature     298(2)
_exptl_crystal_description     block
_exptl_crystal_colour     colorless
_exptl_crystal_size_max     0.49
_exptl_crystal_size_mid     0.44
_exptl_crystal_size_min     0.26
_exptl_crystal_density_diffrn     2.452
_exptl_crystal_density_meas     ?
_exptl_crystal_density_method     'not measured'
_exptl_crystal_F_000     1040
_exptl_absorpt_coefficient_mu     15.167
_exptl_absorpt_correction_type     numerical
_exptl_absorpt_process_details     'Shape of crystal determined optically'
_exptl_absorpt_correction_T_min     0.008
_exptl_absorpt_correction_T_max     0.022
_exptl_special_details
;
;
_diffrn_ambient_temperature     298(2)
_diffrn_radiation_type     MoK\a
_diffrn_radiation_wavelength     0.71073
_diffrn_radiation_source     'fine-focus sealed tube'
_diffrn_radiation_monochromator     graphite
_diffrn_measurement_device_type     'Bruker SMART CCD area-detector'
_diffrn_measurement_method     '\f and \w'
_diffrn_detector_area_resol_mean     ?
_diffrn_reflns_number     11121
_diffrn_reflns_av_R_equivalents     0.0934
_diffrn_reflns_av_sigmaI/netI     0.0711
_diffrn_reflns_theta_min     2.22
_diffrn_reflns_theta_max     29.23
_diffrn_reflns_theta_full     29.23
_diffrn_measured_fraction_theta_max     0.994
_diffrn_measured_fraction_theta_full     0.994
_diffrn_reflns_limit_h_min     -10
_diffrn_reflns_limit_h_max     10
_diffrn_reflns_limit_k_min     -13
_diffrn_reflns_limit_k_max     14
_diffrn_reflns_limit_l_min     -19
_diffrn_reflns_limit_l_max     25
_diffrn_standards_number     0
_diffrn_standards_interval_count     ?
_diffrn_standards_interval_time     ?
_diffrn_standards_decay_%     ?
_refine_special_details
;
Refinement of <i>F</i>^2^ against ALL reflections. The weighted <i>R</i>-factor
<i>wR</i> and goodness of fit <i>S</i> are based on <i>F</i>^2^, conventional
<i>R</i>-factors <i>R</i> are based on <i>F</i>, with <i>F</i> set to zero for
negative <i>F</i>^2^. The threshold expression of <i>F</i>^2^ >
\s(<i>F</i>^2^) is used only for calculating <i>R</i>-factors(gt) <i>etc</i>.
and is not relevant to the choice of reflections for refinement.
<i>R</i>-factors based on <i>F</i>^2^ are statistically about twice as large
as those based on <i>F</i>, and <i>R</i>- factors based on ALL data will be
even larger.
;
_reflns_number_total     4161
_reflns_number_gt     3006
_reflns_threshold_expression     I>2\s(I)
_refine_ls_structure_factor_coef     Fsqd
_refine_ls_matrix_type     full
_refine_ls_R_factor_all     0.0988
_refine_ls_R_factor_gt     0.0684
_refine_ls_wR_factor_gt     0.1653
_refine_ls_wR_factor_ref     0.1829
_refine_ls_goodness_of_fit_ref     1.124
_refine_ls_restrained_S_all     1.124
_refine_ls_number_reflns     4161
_refine_ls_number_parameters     172
_refine_ls_number_restraints     0
_refine_ls_hydrogen_treatment     constr
_refine_ls_weighting_scheme     calc
_refine_ls_weighting_details
         'calc w=1/[\s^2^(Fo^2^)+(0.0825P)^2^+6.5584P] where P=(Fo^2^+2Fc^2^)/3'
_atom_sites_solution_hydrogens     geom
_atom_sites_solution_primary     direct
_atom_sites_solution_secondary     difmap
_refine_ls_shift/su_max     0.007
_refine_ls_shift/su_mean     0.001
_refine_diff_density_max     1.227
_refine_diff_density_min     -2.400
_refine_ls_extinction_method     none
_refine_ls_extinction_coef     ?
loop_
    _atom_type_symbol
    _atom_type_description
    _atom_type_scat_dispersion_real
    _atom_type_scat_dispersion_imag
    _atom_type_scat_source
    'C' 'C' 0.0033 0.0016
                         'International Tables Vol C Tables 4.2.6.8 and 6.1.1.4'
    'H' 'H' 0.0000 0.0000
                         'International Tables Vol C Tables 4.2.6.8 and 6.1.1.4'
    'N' 'N' 0.0061 0.0033
                         'International Tables Vol C Tables 4.2.6.8 and 6.1.1.4'
    'Hg' 'Hg' -2.3894 9.2266
                         'International Tables Vol C Tables 4.2.6.8 and 6.1.1.4'
    'Br' 'Br' -0.2901 2.4595
                         'International Tables Vol C Tables 4.2.6.8 and 6.1.1.4'
_computing_data_collection     'SMART (Bruker, 1998)'
_computing_cell_refinement     'SAINT (Bruker, 1998)'
_computing_data_reduction     'SAINT (Bruker, 1998)'
_computing_structure_solution     'SHELXTL (Sheldrick, 2008)'
_computing_structure_refinement     'SHELXTL (Sheldrick, 2008)'
_computing_molecular_graphics     'ORTEP-3 for Windows (Farrugia, 1997)'
_computing_publication_material     'WinGX (Farrugia, 1999)'
loop_
    _atom_site_type_symbol
    _atom_site_label
    _atom_site_fract_x
    _atom_site_fract_y
    _atom_site_fract_z
    _atom_site_U_iso_or_equiv
    _atom_site_adp_type
    _atom_site_calc_flag
    _atom_site_refinement_flags
    _atom_site_occupancy
    _atom_site_disorder_assembly
    _atom_site_disorder_group
    Hg Hg1 0.21080(7) 0.79014(4) 0.39095(3) 0.05349(18) Uani d . 1 . .
    Br Br1 -0.0605(2) 0.8266(2) 0.30622(9) 0.0836(5) Uani d . 1 . .
    Br Br2 0.4351(2) 0.95948(12) 0.39430(9) 0.0783(5) Uani d . 1 . .
    N N1 0.3074(11) 0.5823(8) 0.3777(5) 0.0424(18) Uani d . 1 . .
    N N2 0.1876(11) 0.6779(8) 0.4970(5) 0.0376(17) Uani d . 1 . .
    C C1 0.376(3) 0.6301(15) 0.2566(8) 0.086(5) Uani d . 1 . .
    H H1A 0.4518 0.6985 0.2730 0.103 Uiso calc R 1 . .
    H H1B 0.2641 0.6632 0.2400 0.103 Uiso calc R 1 . .
    H H1C 0.4200 0.5866 0.2179 0.103 Uiso calc R 1 . .
    C C2 0.3645(15) 0.5411(10) 0.3164(5) 0.043(2) Uani d . 1 . .
    C C3 0.4185(17) 0.4150(11) 0.3120(7) 0.056(3) Uani d . 1 . .
    H H3 0.4595 0.3857 0.2706 0.067 Uiso calc R 1 . .
    C C4 0.4101(14) 0.3354(11) 0.3692(7) 0.052(3) Uani d . 1 . .
    H H4 0.4445 0.2515 0.3659 0.062 Uiso calc R 1 . .
    C C5 0.3508(12) 0.3775(9) 0.4323(6) 0.040(2) Uani d . 1 . .
    C C6 0.3390(15) 0.2991(10) 0.4931(8) 0.054(3) Uani d . 1 . .
    H H6 0.3745 0.2151 0.4925 0.065 Uiso calc R 1 . .
    C C7 0.2778(17) 0.3444(11) 0.5512(8) 0.059(3) Uani d . 1 . .
    H H7 0.2710 0.2909 0.5901 0.071 Uiso calc R 1 . .
    C C8 0.2221(14) 0.4732(10) 0.5553(6) 0.045(2) Uani d . 1 . .
    C C9 0.1555(16) 0.5221(12) 0.6139(6) 0.052(3) Uani d . 1 . .
    H H9 0.1428 0.4704 0.6531 0.063 Uiso calc R 1 . .
    C C10 0.1082(17) 0.6457(15) 0.6147(7) 0.060(3) Uani d . 1 . .
    H H10 0.0646 0.6789 0.6546 0.072 Uiso calc R 1 . .
    C C11 0.1255(15) 0.7242(11) 0.5544(6) 0.049(2) Uani d . 1 . .
    C C12 0.078(2) 0.8630(13) 0.5530(8) 0.068(4) Uani d . 1 . .
    H H12A -0.0089 0.8790 0.5129 0.081 Uiso calc R 1 . .
    H H12B 0.1773 0.9133 0.5483 0.081 Uiso calc R 1 . .
    H H12C 0.0340 0.8847 0.5970 0.081 Uiso calc R 1 . .
    C C13 0.2361(12) 0.5538(9) 0.4964(5) 0.0353(18) Uani d . 1 . .
    C C14 0.2975(11) 0.5055(9) 0.4335(6) 0.038(2) Uani d . 1 . .
loop_
    _atom_site_aniso_label
    _atom_site_aniso_U_11
    _atom_site_aniso_U_22
    _atom_site_aniso_U_33
    _atom_site_aniso_U_12
    _atom_site_aniso_U_13
    _atom_site_aniso_U_23
    Hg1 0.0797(3) 0.0314(2) 0.0497(3) 0.00853(18) 0.0099(2) 0.00815(17)
    Br1 0.0775(9) 0.1107(13) 0.0618(9) 0.0161(9) 0.0063(7) 0.0348(9)
    Br2 0.1172(12) 0.0377(6) 0.0795(10) -0.0148(7) 0.0114(9) 0.0107(6)
    N1 0.059(5) 0.029(4) 0.039(4) -0.004(3) 0.002(4) -0.004(3)
    N2 0.046(4) 0.034(4) 0.033(4) 0.002(3) 0.005(3) 0.001(3)
    C1 0.148(16) 0.056(8) 0.059(9) 0.013(9) 0.030(10) -0.006(7)
    C2 0.062(6) 0.038(5) 0.029(5) 0.000(4) 0.003(4) -0.005(4)
    C3 0.080(8) 0.040(6) 0.050(6) 0.001(5) 0.016(6) -0.015(5)
    C4 0.046(6) 0.034(5) 0.074(8) 0.005(4) 0.004(5) -0.007(5)
    C5 0.037(5) 0.031(4) 0.050(6) 0.002(4) -0.005(4) 0.001(4)
    C6 0.055(6) 0.034(5) 0.071(8) 0.006(4) -0.001(6) 0.015(5)
    C7 0.073(8) 0.036(6) 0.064(8) -0.006(5) -0.002(6) 0.023(5)
    C8 0.050(6) 0.041(5) 0.041(5) -0.010(4) -0.002(4) 0.013(4)
    C9 0.064(7) 0.052(6) 0.039(6) -0.008(5) 0.000(5) 0.007(5)
    C10 0.059(7) 0.078(9) 0.045(6) -0.015(6) 0.020(5) -0.013(6)
    C11 0.057(6) 0.045(6) 0.043(6) 0.001(5) 0.001(5) -0.002(4)
    C12 0.102(11) 0.048(7) 0.055(7) 0.008(7) 0.014(7) -0.008(6)
    C13 0.036(4) 0.032(4) 0.037(5) -0.003(3) -0.001(4) 0.006(4)
    C14 0.031(4) 0.035(4) 0.045(5) -0.001(3) -0.005(4) 0.005(4)
_geom_special_details
;
All e.s.d.'s (except the e.s.d. in the dihedral angle between two l.s. planes)
are estimated using the full covariance matrix. The cell e.s.d.'s are taken
into account individually in the estimation of e.s.d.'s in distances, angles
and torsion angles; correlations between e.s.d.'s in cell parameters are only
used when they are defined by crystal symmetry. An approximate (isotropic)
treatment of cell e.s.d.'s is used for estimating e.s.d.'s involving l.s.
planes.
;
loop_
    _geom_bond_atom_site_label_1
    _geom_bond_atom_site_label_2
    _geom_bond_site_symmetry_2
    _geom_bond_distance
    _geom_bond_publ_flag
    Hg1 Br2 . 2.5053(16) yes
    Hg1 Br1 . 2.5156(17) yes
    N1 Hg1 . 2.345(8) yes
    N2 Hg1 . 2.340(8) yes
    C1 C2 . 1.474(19) ?
    C1 H1A . 0.9600 ?
    C1 H1B . 0.9600 ?
    C1 H1C . 0.9600 ?
    C2 N1 . 1.359(13) ?
    C2 C3 . 1.403(15) ?
    C3 C4 . 1.370(18) ?
    C3 H3 . 0.9300 ?
    C4 C5 . 1.400(17) ?
    C4 H4 . 0.9300 ?
    C5 C14 . 1.416(13) ?
    C5 C6 . 1.421(16) ?
    C6 C7 . 1.33(2) ?
    C6 H6 . 0.9300 ?
    C7 C8 . 1.433(16) ?
    C7 H7 . 0.9300 ?
    C8 C9 . 1.377(17) ?
    C8 C13 . 1.409(13) ?
    C9 C10 . 1.36(2) ?
    C9 H9 . 0.9300 ?
    C10 C11 . 1.422(18) ?
    C10 H10 . 0.9300 ?
    C11 N2 . 1.330(14) ?
    C11 C12 . 1.512(18) ?
    C12 H12A . 0.9600 ?
    C12 H12B . 0.9600 ?
    C12 H12C . 0.9600 ?
    C13 N2 . 1.365(12) ?
    C13 C14 . 1.425(15) ?
    C14 N1 . 1.333(13) ?
loop_
    _geom_angle_atom_site_label_1
    _geom_angle_atom_site_label_2
    _geom_angle_atom_site_label_3
    _geom_angle_site_symmetry_1
    _geom_angle_site_symmetry_3
    _geom_angle
    _geom_angle_publ_flag
    Br2 Hg1 Br1 . . 116.23(6) yes
    N1 Hg1 Br1 . . 109.6(2) yes
    N1 Hg1 Br2 . . 115.7(2) yes
    N2 Hg1 Br1 . . 117.3(2) yes
    N2 Hg1 Br2 . . 118.2(2) yes
    N2 Hg1 N1 . . 71.2(3) yes
    C14 N1 C2 . . 121.8(9) ?
    C14 N1 Hg1 . . 115.7(7) ?
    C2 N1 Hg1 . . 122.5(7) ?
    C11 N2 C13 . . 119.4(9) ?
    C11 N2 Hg1 . . 125.3(7) ?
    C13 N2 Hg1 . . 115.2(6) ?
    C2 C1 H1A . . 109.5 ?
    C2 C1 H1B . . 109.5 ?
    H1A C1 H1B . . 109.5 ?
    C2 C1 H1C . . 109.5 ?
    H1A C1 H1C . . 109.5 ?
    H1B C1 H1C . . 109.5 ?
    N1 C2 C3 . . 119.4(10) ?
    N1 C2 C1 . . 119.9(10) ?
    C3 C2 C1 . . 120.7(11) ?
    C4 C3 C2 . . 119.3(11) ?
    C4 C3 H3 . . 120.3 ?
    C2 C3 H3 . . 120.3 ?
    C3 C4 C5 . . 121.5(10) ?
    C3 C4 H4 . . 119.3 ?
    C5 C4 H4 . . 119.3 ?
    C4 C5 C14 . . 116.7(10) ?
    C4 C5 C6 . . 123.8(10) ?
    C14 C5 C6 . . 119.5(10) ?
    C7 C6 C5 . . 120.9(10) ?
    C7 C6 H6 . . 119.6 ?
    C5 C6 H6 . . 119.6 ?
    C6 C7 C8 . . 122.0(11) ?
    C6 C7 H7 . . 119.0 ?
    C8 C7 H7 . . 119.0 ?
    C9 C8 C13 . . 118.3(10) ?
    C9 C8 C7 . . 123.4(11) ?
    C13 C8 C7 . . 118.4(11) ?
    C10 C9 C8 . . 120.2(11) ?
    C10 C9 H9 . . 119.9 ?
    C8 C9 H9 . . 119.9 ?
    C9 C10 C11 . . 119.8(12) ?
    C9 C10 H10 . . 120.1 ?
    C11 C10 H10 . . 120.1 ?
    N2 C11 C10 . . 120.8(11) ?
    N2 C11 C12 . . 117.3(11) ?
    C10 C11 C12 . . 121.9(11) ?
    C11 C12 H12A . . 109.5 ?
    C11 C12 H12B . . 109.5 ?
    H12A C12 H12B . . 109.5 ?
    C11 C12 H12C . . 109.5 ?
    H12A C12 H12C . . 109.5 ?
    H12B C12 H12C . . 109.5 ?
    N2 C13 C8 . . 121.5(10) ?
    N2 C13 C14 . . 118.4(8) ?
    C8 C13 C14 . . 120.1(9) ?
    N1 C14 C5 . . 121.3(10) ?
    N1 C14 C13 . . 119.4(9) ?
    C5 C14 C13 . . 119.2(9) ?
loop_
    _geom_torsion_atom_site_label_1
    _geom_torsion_atom_site_label_2
    _geom_torsion_atom_site_label_3
    _geom_torsion_atom_site_label_4
    _geom_torsion_site_symmetry_1
    _geom_torsion_site_symmetry_2
    _geom_torsion_site_symmetry_3
    _geom_torsion_site_symmetry_4
    _geom_torsion
    _geom_torsion_publ_flag
    N1 C2 C3 C4 . . . . 1.0(18) ?
    C1 C2 C3 C4 . . . . 178.4(13) ?
    C2 C3 C4 C5 . . . . -0.8(19) ?
    C3 C4 C5 C14 . . . . 1.0(16) ?
    C3 C4 C5 C6 . . . . 179.8(11) ?
    C4 C5 C6 C7 . . . . -178.5(11) ?
    C14 C5 C6 C7 . . . . 0.3(17) ?
    C5 C6 C7 C8 . . . . -0.3(19) ?
    C6 C7 C8 C9 . . . . 178.8(12) ?
    C6 C7 C8 C13 . . . . -1.1(18) ?
    C13 C8 C9 C10 . . . . -1.3(17) ?
    C7 C8 C9 C10 . . . . 178.8(12) ?
    C8 C9 C10 C11 . . . . 0.9(19) ?
    C9 C10 C11 N2 . . . . 0.0(19) ?
    C9 C10 C11 C12 . . . . -178.9(12) ?
    C9 C8 C13 N2 . . . . 0.9(15) ?
    C7 C8 C13 N2 . . . . -179.2(10) ?
    C9 C8 C13 C14 . . . . -177.3(9) ?
    C7 C8 C13 C14 . . . . 2.6(15) ?
    C4 C5 C14 N1 . . . . -1.6(14) ?
    C6 C5 C14 N1 . . . . 179.6(9) ?
    C4 C5 C14 C13 . . . . -179.9(9) ?
    C6 C5 C14 C13 . . . . 1.2(14) ?
    N2 C13 C14 N1 . . . . 0.7(14) ?
    C8 C13 C14 N1 . . . . 178.9(9) ?
    N2 C13 C14 C5 . . . . 179.1(8) ?
    C8 C13 C14 C5 . . . . -2.7(14) ?
    C5 C14 N1 C2 . . . . 1.9(15) ?
    C13 C14 N1 C2 . . . . -179.8(9) ?
    C5 C14 N1 Hg1 . . . . 179.7(7) ?
    C13 C14 N1 Hg1 . . . . -2.0(11) ?
    C3 C2 N1 C14 . . . . -1.6(16) ?
    C1 C2 N1 C14 . . . . -178.9(12) ?
    C3 C2 N1 Hg1 . . . . -179.2(9) ?
    C1 C2 N1 Hg1 . . . . 3.4(16) ?
    C10 C11 N2 C13 . . . . -0.4(16) ?
    C12 C11 N2 C13 . . . . 178.6(10) ?
    C10 C11 N2 Hg1 . . . . 176.5(8) ?
    C12 C11 N2 Hg1 . . . . -4.5(15) ?
    C8 C13 N2 C11 . . . . 0.0(15) ?
    C14 C13 N2 C11 . . . . 178.2(9) ?
    C8 C13 N2 Hg1 . . . . -177.2(7) ?
    C14 C13 N2 Hg1 . . . . 1.0(11) ?
    C11 N2 Hg1 N1 . . . . -178.4(9) ?
    C13 N2 Hg1 N1 . . . . -1.4(6) ?
    C11 N2 Hg1 Br2 . . . . 71.9(9) ?
    C13 N2 Hg1 Br2 . . . . -111.1(6) ?
    C11 N2 Hg1 Br1 . . . . -75.5(9) ?
    C13 N2 Hg1 Br1 . . . . 101.6(6) ?
    C14 N1 Hg1 N2 . . . . 1.7(7) ?
    C2 N1 Hg1 N2 . . . . 179.6(9) ?
    C14 N1 Hg1 Br2 . . . . 114.7(7) ?
    C2 N1 Hg1 Br2 . . . . -67.5(8) ?
    C14 N1 Hg1 Br1 . . . . -111.4(7) ?
    C2 N1 Hg1 Br1 . . . . 66.4(8) ?
loop_
    _geom_hbond_atom_site_label_D
    _geom_hbond_atom_site_label_H
    _geom_hbond_atom_site_label_A
    _geom_hbond_site_symmetry_A
    _geom_hbond_distance_DH
    _geom_hbond_distance_HA
    _geom_hbond_distance_DA
    _geom_hbond_angle_DHA
    _geom_hbond_publ_flag
    C1 H1C Br2 2_645 0.96 2.85 3.812(18) 178.00 yes
data_global
_journal_date_recd_electronic     2009-03-17
_journal_date_accepted     2009-03-18
_journal_name_full     'Acta Crystallographica, Section E'
_journal_year     2009
_journal_volume     65
_journal_issue      5
_journal_page_first     m483
_journal_page_last     m484
_journal_paper_category     QM
_journal_coeditor_code     HK2645
_publ_contact_author
;
  'Alizadeh, Robabeh'
   Damghan University of Basic Sciences,
   School of Chemistry,
   Damghan
   Iran
;
_publ_contact_author_email     alizadeh@dubs.ac.ir
_publ_contact_author_fax     '0098 0232 5235431'
_publ_contact_author_phone     '0098 0232 5533051-6'
_publ_section_title
;
Dibromido(2,9-dimethyl-1,10-phenanthroline-\k^2^<i>N</i>,<i>N</i>')mercury(II)
;
loop_
    _publ_author_name
    _publ_author_address
    'Alizadeh, Robabeh'
;      School of Chemistry,
       Damghan University of Basic Sciences,
       Damghan
       Iran
;
    'Heidari, Amene'
;      Department of Chemistry,
       University of Zabol,
       Zabol
       Iran
;
    'Ahmadi, Roya'
;      Islamic Azad University,
       Shahr-e-Rey Branch,
       Tehran
       Iran
;
    'Amani, Vahid'
;      Islamic Azad University,
       Shahr-e-Rey Branch,
       Tehran
       Iran
;
