# Supplementary material for: Dibromido(2,9-dimethyl-1,10-phenanthroline-κ2 N,N′)mercury(II)
Source: Acta Crystallogr Sect E Struct Rep Online. 2009 Apr 2;65(Pt 5):m483–4. doi: 10.1107/S1600536809009994 (PMC2977550; doi:10.1107/S1600536809009994)
Supplement: Supplementary file 2 [file e-65-0m483-Isup2.hkl]

#
# h,k,l, Fc-squared, Fo-squared, sigma(Fo-squared) and status flag
#
data_I
_shelx_title ' KH384-4'
_shelx_refln_list_code          4
_shelx_F_calc_maximum      344.28
_exptl_crystal_F_000      1040.00
_reflns_d_resolution_high  0.7278
 
loop_
 _symmetry_equiv_pos_as_xyz
 'x, y, z'
 '-x, y+1/2, -z+1/2'
 '-x, -y, -z'
 'x, -y-1/2, z-1/2'
 
_cell_length_a     7.8587
_cell_length_b    10.5556
_cell_length_c    18.7304
_cell_angle_alpha  90.000
_cell_angle_beta   97.517
_cell_angle_gamma  90.000
 
_shelx_F_squared_multiplier     1.000
 
loop_
 _refln_index_h
 _refln_index_k
 _refln_index_l
 _refln_F_squared_calc
 _refln_F_squared_meas
 _refln_F_squared_sigma
 _refln_observed_status
   1   0   0     1732.59     2018.05    116.80 o
   2   0   0    24186.37    25896.30    645.05 o
   3   0   0    12192.73    10668.38    372.17 o
   4   0   0     3457.92     3023.92     80.94 o
   5   0   0    12492.39    12235.93    783.64 o
   6   0   0     2137.53     2012.41     66.70 o
   7   0   0     3966.74     4565.52     76.66 o
   8   0   0     1179.53     1433.07     76.63 o
   9   0   0      211.23       66.93     93.63 o
  10   0   0       35.76       63.80     79.03 o
   1   1   0    72690.39    78926.16   2340.85 o
   2   1   0    14885.64    16744.19    206.26 o
   3   1   0    37343.88    36240.32    730.25 o
   4   1   0    41777.34    40666.22    469.18 o
   5   1   0       10.97       25.74     35.92 o
   6   1   0     2481.17     2652.81     47.74 o
   7   1   0        1.18       53.21     59.99 o
   8   1   0     1072.67      952.77     42.33 o
   9   1   0      125.07      166.35    104.96 o
  10   1   0       89.16      112.27     63.99 o
   0   2   0    34106.88    28285.47   2494.37 o
   1   2   0    52225.97    56270.45   2434.59 o
   2   2   0    29212.34    30030.29    519.46 o
   3   2   0     8347.83     9401.21    241.22 o
   4   2   0     3773.45     3922.21    113.30 o
   5   2   0     4607.41     4476.21    166.30 o
   6   2   0        8.74       88.55     42.98 o
   7   2   0     4487.91     4280.63    265.59 o
   8   2   0      224.55      289.15     58.67 o
   9   2   0       62.18       97.74     42.98 o
  10   2   0       52.15      114.08     47.96 o
   1   3   0    13214.14    12857.83    320.17 o
   2   3   0    17083.00    17313.38    300.18 o
   3   3   0    20515.34    22328.47    313.35 o
   4   3   0     7239.59     8076.99     70.64 o
   5   3   0        1.08      -43.51     43.51 o
   6   3   0     4433.38     4778.83    107.21 o
   7   3   0       28.01        6.91     52.77 o
   8   3   0      320.52      335.12    102.05 o
   9   3   0       51.75       57.41     82.75 o
  10   3   0       21.45       25.30    124.09 o
   0   4   0    15977.89    15454.51    132.55 o
   1   4   0      595.54      584.28     74.65 o
   2   4   0    12612.60    13027.93    809.57 o
   3   4   0    11413.54    11347.29    330.38 o
   4   4   0      991.43     1056.82     53.66 o
   5   4   0     3929.69     4096.28    246.54 o
   6   4   0        1.36       84.90     42.49 o
   7   4   0      169.08      175.01     39.71 o
   8   4   0       72.31      318.97     45.98 o
   9   4   0       94.07      160.71     93.63 o
  10   4   0       57.77      156.94     56.52 o
   1   5   0    16619.15    17560.29    949.53 o
   2   5   0      308.47      377.38     55.09 o
   3   5   0     1636.86     1497.30     71.44 o
   4   5   0     1896.78     1824.63     49.35 o
   5   5   0     1600.58     1483.07     83.13 o
   6   5   0      389.40      480.91     77.46 o
   7   5   0      242.25      313.15    139.29 o
   8   5   0        2.10       70.36     62.64 o
   9   5   0        9.37      214.97     55.96 o
  10   5   0        2.20      131.63     76.91 o
   0   6   0     4088.32     4469.02    707.59 o
   1   6   0     1854.66     1825.83     77.20 o
   2   6   0      458.02      472.35     72.12 o
   3   6   0      799.28      861.96     56.13 o
   4   6   0        2.23       18.83     56.68 o
   5   6   0       31.69      196.55     72.35 o
   6   6   0      413.89      623.77     64.43 o
   7   6   0       31.33       75.60     51.93 o
   8   6   0       23.24      180.91     63.58 o
   9   6   0       36.55       52.39     51.96 o
   1   7   0     2449.33     2646.99     58.61 o
   2   7   0     2552.24     2543.63    154.99 o
   3   7   0       54.59      120.26     52.04 o
   4   7   0     4743.46     4399.44    119.11 o
   5   7   0      199.98      226.99     44.03 o
   6   7   0        1.16      102.14     53.93 o
   7   7   0       21.79      167.38     37.53 o
   8   7   0       53.54      -47.14    139.27 o
   9   7   0        9.14       33.77     90.43 o
   0   8   0    11772.72    12591.11   1625.02 o
   1   8   0        2.93       48.17     57.06 o
   2   8   0      980.45     1274.55    124.89 o
   3   8   0     1266.89     1297.23     96.31 o
   4   8   0     1467.95     1411.92     52.94 o
   5   8   0      752.52      594.61     69.06 o
   6   8   0      401.92      477.03     70.79 o
   7   8   0      401.84      561.59    146.15 o
   8   8   0       17.27      210.40     57.98 o
   1   9   0     3629.19     3988.38    329.96 o
   2   9   0     2376.33     2637.16    133.48 o
   3   9   0     9443.01     9011.21    217.53 o
   4   9   0      622.00      511.43     75.09 o
   5   9   0      179.49      123.11     62.72 o
   6   9   0      971.72      984.01     62.97 o
   7   9   0        1.18      -19.88     64.73 o
   8   9   0      210.95      180.40     97.68 o
   0  10   0     2729.20     2914.18    110.84 o
   1  10   0     1814.34     1536.98    151.41 o
   2  10   0     9028.82     9955.82    317.74 o
   3  10   0      855.54      792.57     68.68 o
   4  10   0      893.74      906.65     96.88 o
   5  10   0      929.47      930.26     84.21 o
   6  10   0       10.74      127.26    106.48 o
   7  10   0      591.68      493.19    143.11 o
   1  11   0     7219.96     8090.98    634.42 o
   2  11   0      680.69      831.77     89.36 o
   3  11   0     1295.46     1239.42     55.50 o
   4  11   0     2417.43     2070.66     63.35 o
   5  11   0      528.16      568.93    117.54 o
   6  11   0      807.80      652.99     57.85 o
   0  12   0     9499.84     9113.34    127.77 o
   1  12   0       34.45      171.32    269.12 o
   2  12   0     2246.49     2251.16    128.95 o
   3  12   0     2046.94     2140.62    184.12 o
   4  12   0      531.56      669.91    115.41 o
   5  12   0     1609.97     1449.59    132.66 o
   1  13   0     3638.51     3439.39     81.73 o
   2  13   0      843.05     1148.26    106.63 o
   3  13   0      894.41      882.89     74.10 o
   4  13   0     1420.17     1149.05     68.80 o
   0  14   0     1194.22     1201.10    113.09 o
   1  14   0      581.52      645.74     77.21 o
   2  14   0     2059.40     1518.13    177.01 o
 -10   1   1       13.47       -7.47     74.76 o
  -9   1   1        4.50      -14.40     52.13 o
  -8   1   1        3.04       70.09     35.72 o
  -7   1   1        2.03      214.20     60.20 o
  -6   1   1      128.59      183.69     36.78 o
  -5   1   1      612.24      682.44     38.36 o
  -4   1   1    11545.25    11273.21    472.38 o
  -3   1   1      125.72      267.30     41.20 o
  -2   1   1     6769.45     7763.79    141.30 o
  -1   1   1     1732.82     2694.23    112.82 o
   0   1   1      730.08      616.29     58.51 o
   1   1   1      135.62      267.73     46.90 o
   2   1   1    14471.07    15466.01    435.08 o
   3   1   1     6191.77     5951.67    222.14 o
   4   1   1     5044.14     5474.84    183.48 o
   5   1   1     1438.19     1463.76     46.31 o
   6   1   1      872.72      916.89     45.97 o
   7   1   1       83.85       54.72     35.96 o
   8   1   1      234.76      264.37     99.35 o
   9   1   1        2.57      119.28    106.31 o
  10   1   1        8.65       67.65     41.43 o
 -10   2   1       11.71       95.42     59.24 o
  -9   2   1        0.58      -52.43     52.43 o
  -8   2   1      762.24      882.09     47.30 o
  -7   2   1      669.32      742.29     47.99 o
  -6   2   1       61.11      132.93     77.00 o
  -5   2   1     2790.74     3204.25     89.57 o
  -4   2   1     2560.13     2512.13     64.08 o
  -3   2   1     6251.97     6883.06    289.65 o
  -2   2   1      107.06      241.28     49.20 o
  -1   2   1    32725.87    36588.45    826.60 o
   0   2   1    43092.27    37313.85   2081.19 o
   1   2   1     1566.28     1737.53     82.14 o
   2   2   1     6537.81     7477.51    191.53 o
   3   2   1       29.54       67.89     40.05 o
   4   2   1     9020.35     8800.87    164.72 o
   5   2   1      122.38      214.31     38.10 o
   6   2   1     2229.83     2265.32     90.54 o
   7   2   1      510.07      502.79     79.89 o
   8   2   1        0.31       -8.27     45.36 o
   9   2   1       12.77      121.58     46.80 o
  10   2   1       23.10       99.84     82.34 o
 -10   3   1        0.75      -60.93     60.93 o
  -9   3   1       43.81      253.51     72.14 o
  -8   3   1      133.63      254.25     68.49 o
  -7   3   1      982.62      967.57     64.27 o
  -6   3   1      423.87      468.99     40.23 o
  -5   3   1     4534.06     4928.62     59.26 o
  -4   3   1    18315.46    20220.77    103.22 o
  -3   3   1    13237.82    13288.51    445.02 o
  -2   3   1    22866.61    23810.71    442.21 o
  -1   3   1     8228.30     8444.13    428.71 o
   0   3   1     8854.90     7618.65    376.30 o
   1   3   1    33022.80    29931.65   2586.91 o
   2   3   1     8635.65     7581.76    292.42 o
   3   3   1    41169.90    44358.36    470.87 o
   4   3   1       35.19       71.96     49.72 o
   5   3   1       88.62      135.20     85.20 o
   6   3   1       20.69       58.50     44.48 o
   7   3   1     2091.90     2082.18    189.10 o
   8   3   1      477.76      548.27    116.33 o
   9   3   1        9.17      -90.87     90.87 o
  10   3   1       60.50      156.18     42.20 o
 -10   4   1      106.75      -44.71     61.30 o
  -9   4   1        0.36      155.07     47.78 o
  -8   4   1      861.98      822.26     61.83 o
  -7   4   1     2503.73     2540.31    123.35 o
  -6   4   1     1229.54     1178.54     99.71 o
  -5   4   1      964.25      938.27     50.46 o
  -4   4   1       10.62       37.60     98.20 o
  -3   4   1    29153.94    30251.98    491.66 o
  -2   4   1     2187.86     2473.24     72.54 o
  -1   4   1    76060.52    66168.70   7353.18 o
   0   4   1    28243.34    26197.25    929.52 o
   1   4   1       16.69       59.71     44.43 o
   2   4   1    19603.10    18840.88   1839.77 o
   3   4   1    17854.81    18440.61    181.72 o
   4   4   1     5524.06     5935.07     63.84 o
   5   4   1      960.58     1035.70     73.20 o
   6   4   1     3546.66     3413.16    223.07 o
   7   4   1     1725.56     1893.96    119.37 o
   8   4   1       53.32      110.99    108.30 o
   9   4   1       35.26      118.45     46.48 o
  10   4   1       10.74      -89.10     89.10 o
 -10   5   1       15.94       58.35     45.41 o
  -9   5   1      234.20      164.06     48.92 o
  -8   5   1       61.29      131.85     64.09 o
  -7   5   1     1359.72     1257.69     54.37 o
  -6   5   1     2573.22     2464.36    118.83 o
  -5   5   1     3827.25     3840.24     61.73 o
  -4   5   1    21075.27    20237.37    263.98 o
  -3   5   1      388.82      447.65     48.39 o
  -2   5   1    11402.77    10616.19    545.10 o
  -1   5   1    14445.70    14472.30   1367.44 o
   0   5   1    23905.23    24445.97    644.15 o
   1   5   1    21985.12    22613.49    656.43 o
   2   5   1     6431.83     6104.82    358.64 o
   3   5   1    21858.13    20330.28   1409.90 o
   4   5   1     1927.10     1874.17     51.90 o
   5   5   1     5228.58     4853.73    258.15 o
   6   5   1      188.64      219.95     46.16 o
   7   5   1     1067.56     1237.49     53.25 o
   8   5   1      463.62      473.46     53.69 o
   9   5   1       46.86      167.17     54.46 o
  -9   6   1        4.93      -27.08     58.94 o
  -8   6   1      969.74      809.97     56.63 o
  -7   6   1      160.34      215.71     55.79 o
  -6   6   1      503.16      474.44     82.52 o
  -5   6   1     8737.37     8018.52    450.73 o
  -4   6   1     4736.74     4387.89     57.66 o
  -3   6   1    16726.45    16324.49    625.35 o
  -2   6   1     1898.21     1934.73    107.90 o
  -1   6   1    21800.66    22096.43    577.12 o
   0   6   1    31721.71    32695.88   1600.73 o
   1   6   1    18643.49    19682.58    464.77 o
   2   6   1     6049.55     5814.01    254.97 o
   3   6   1      557.10      563.57     68.79 o
   4   6   1    18910.80    16730.72    424.11 o
   5   6   1       90.92      168.29    100.17 o
   6   6   1     3048.98     2699.46     54.38 o
   7   6   1      859.05      774.00     47.80 o
   8   6   1       36.79       54.75     69.00 o
   9   6   1      284.74      311.87     61.18 o
  -9   7   1      146.56      191.46     49.58 o
  -8   7   1        7.09      144.66     90.23 o
  -7   7   1     1108.84      862.91     51.23 o
  -6   7   1     1516.41     1268.60     91.47 o
  -5   7   1      983.48      789.40     49.09 o
  -4   7   1    10097.94     9449.23     79.18 o
  -3   7   1      868.11      945.06     70.13 o
  -2   7   1    19829.24    19312.98   1562.96 o
  -1   7   1     7384.71     8348.45    323.07 o
   0   7   1    17505.05    19543.54   1047.18 o
   1   7   1    12140.52    12870.97    367.76 o
   2   7   1     3122.14     3182.92    261.71 o
   3   7   1    15204.56    14149.05    291.14 o
   4   7   1       64.64      137.09     67.43 o
   5   7   1     5752.86     5581.28    267.69 o
   6   7   1     1217.27     1015.05     77.62 o
   7   7   1      216.10      267.58    121.03 o
   8   7   1      460.69      377.98    109.12 o
   9   7   1        7.68       45.75    101.39 o
  -8   8   1      258.72      271.39    116.77 o
  -7   8   1      193.57      125.74     58.12 o
  -6   8   1     2595.32     2174.61    143.67 o
  -5   8   1     1139.44      986.23    134.78 o
  -4   8   1       68.10       41.65     56.30 o
  -3   8   1    14508.46    14481.36    537.38 o
  -2   8   1      312.76      355.49     61.66 o
  -1   8   1    12031.65    13141.50    411.27 o
   0   8   1     2009.40     2187.76    115.35 o
   1   8   1     2425.11     2721.76     62.22 o
   2   8   1    27070.78    29002.31    822.66 o
   3   8   1      825.03      840.77     50.08 o
   4   8   1     3365.13     3204.74     83.74 o
   5   8   1     1266.71      983.81     48.89 o
   6   8   1     1336.51     1058.86     60.42 o
   7   8   1     1004.19      692.72     61.90 o
   8   8   1      201.25      157.24     48.76 o
  -8   9   1        5.09       36.69     84.13 o
  -7   9   1      603.32      532.73     79.11 o
  -6   9   1     1049.95      837.05     89.06 o
  -5   9   1     1426.41     1198.75     68.22 o
  -4   9   1     1985.52     1756.40     80.16 o
  -3   9   1       96.16       93.39     50.37 o
  -2   9   1    16262.29    17027.96    196.53 o
  -1   9   1      420.10      590.86     60.25 o
   0   9   1     2510.10     2644.42    250.54 o
   1   9   1     8701.83     9311.93    584.68 o
   2   9   1      946.51      864.48     66.28 o
   3   9   1     4920.85     5173.68    106.51 o
   4   9   1       10.92      195.25     55.76 o
   5   9   1     2106.38     2036.52     96.73 o
   6   9   1      975.90      922.22     67.46 o
   7   9   1      226.59      237.25     43.90 o
   8   9   1       86.94      211.34     47.03 o
  -7  10   1       26.05      155.22     93.11 o
  -6  10   1      901.67     1080.31    128.27 o
  -5  10   1      853.93      770.60     79.96 o
  -4  10   1      763.77      884.14     70.11 o
  -3  10   1     1939.49     1860.82    182.03 o
  -2  10   1      421.54      527.91     56.78 o
  -1  10   1     3356.16     3909.46    223.77 o
   0  10   1     1666.99     1848.07     53.82 o
   1  10   1     3876.43     4407.19    216.00 o
   2  10   1     2386.70     2370.94    115.45 o
   3  10   1      217.53      131.43     51.46 o
   4  10   1     1623.16     1630.64    100.84 o
   5  10   1      180.18      366.80    131.58 o
   6  10   1      254.41      151.23     54.62 o
   7  10   1      172.01      120.54     47.64 o
  -6  11   1        8.22       56.62     84.05 o
  -5  11   1       65.42      324.84    112.44 o
  -4  11   1      621.39      783.50     77.26 o
  -3  11   1      836.69      754.00     90.40 o
  -2  11   1       95.82       81.97     49.56 o
  -1  11   1     2084.41     2300.69    283.87 o
   0  11   1     2423.49     2774.43    124.26 o
   1  11   1      284.02      467.53     58.08 o
   2  11   1       10.95       86.19     69.09 o
   3  11   1      295.75      302.25     60.26 o
   4  11   1      309.93      338.07     71.95 o
   5  11   1      633.83      677.60    129.01 o
   6  11   1       51.88      171.10     92.60 o
  -6  12   1       38.81      362.89    180.18 o
  -5  12   1        1.29      177.87    159.90 o
  -4  12   1       19.63       12.00    117.58 o
  -3  12   1      139.32      247.35    105.11 o
  -2  12   1       72.82      212.47    136.58 o
  -1  12   1       22.67      -48.79    184.64 o
   0  12   1       11.23        1.09     51.71 o
   1  12   1        1.54      -23.38     95.86 o
   2  12   1      215.27      234.60     61.12 o
   3  12   1       85.51       31.55     73.98 o
   4  12   1       46.49      194.90    186.94 o
   5  12   1       61.13      206.50    219.88 o
  -4  13   1      232.86       68.12    128.11 o
  -3  13   1       23.22      133.82     90.92 o
  -2  13   1      117.89       84.83     68.85 o
  -1  13   1      591.13      582.03     63.11 o
   0  13   1      581.90      670.19     75.08 o
   1  13   1       20.10      105.70     75.45 o
   2  13   1      102.55      123.01    104.18 o
   3  13   1        1.88       40.94     97.82 o
   4  13   1        2.34      201.45     73.05 o
  -2  14   1       87.24      283.19    183.49 o
  -1  14   1      236.56      191.97     64.87 o
   0  14   1      189.63      256.61     53.59 o
   1  14   1      388.75      354.46     77.31 o
   2  14   1      132.87      158.81    202.76 o
 -10   0   2       35.64      164.07     63.34 o
  -9   0   2      956.46     1191.62    152.07 o
  -8   0   2     1249.96     1508.86     87.42 o
  -7   0   2       76.37      133.76     51.62 o
  -6   0   2     1619.70     2010.18    204.32 o
  -5   0   2       39.11      146.87     48.54 o
  -4   0   2    64145.26    57255.92   1400.78 o
  -3   0   2     3673.75     3282.19    224.56 o
  -2   0   2     1188.65     1138.78     62.25 o
  -1   0   2   115222.25   119787.70   1263.80 o
   1   0   2    66788.49    75808.44   2591.96 o
   2   0   2    84144.45    88027.19   5075.80 o
   3   0   2    36970.37    37986.06   2493.89 o
   4   0   2    33874.34    31792.07    357.50 o
   5   0   2     3984.02     3787.66    195.71 o
   6   0   2     4580.32     5068.27     74.31 o
   7   0   2      136.74      255.25    136.39 o
   8   0   2      462.69      481.40     57.70 o
   9   0   2        4.12       -9.05    226.88 o
  10   0   2      176.53      230.29     80.92 o
 -10   1   2       39.52       -1.03     54.33 o
  -9   1   2       12.30      -14.52     43.36 o
  -8   1   2      839.28      965.56     62.29 o
  -7   1   2     2896.43     3090.90     57.37 o
  -6   1   2      178.09      192.09     32.27 o
  -5   1   2    20807.37    21634.24    705.27 o
  -4   1   2    11358.77    11528.04    322.70 o
  -3   1   2     5822.09     5362.26    117.08 o
  -2   1   2     2221.08     2385.32     68.83 o
  -1   1   2    28927.29    30119.98    816.15 o
   0   1   2   110192.86    67910.15  11386.54 o
   1   1   2      126.49      577.27     50.88 o
   2   1   2    99819.39    92461.42   1946.89 o
   3   1   2    19049.76    20578.67    469.74 o
   4   1   2    12731.46    13928.49    410.79 o
   5   1   2     2288.42     2807.01     61.46 o
   6   1   2     2056.46     2166.03    132.21 o
   7   1   2     4023.92     4544.15     75.48 o
   8   1   2      411.94      584.81     95.04 o
   9   1   2      242.99      402.95     70.47 o
  10   1   2       42.80      198.96     86.00 o
 -10   2   2       20.36       69.14     54.00 o
  -9   2   2      152.67       66.42     72.86 o
  -8   2   2     1025.98      925.98     63.72 o
  -7   2   2       49.13       57.32     46.21 o
  -6   2   2     3618.97     3693.22     42.40 o
  -5   2   2      994.80      971.81     51.39 o
  -4   2   2    11752.23    12586.21    309.45 o
  -3   2   2    34558.40    38272.06    712.97 o
  -2   2   2    51132.58    54756.38    727.71 o
  -1   2   2    29758.08    33316.57    739.77 o
   0   2   2       28.33      253.41     67.93 o
   1   2   2    18600.25    15757.31   1265.06 o
   2   2   2     7991.58     8269.38    475.93 o
   3   2   2    52251.10    54229.77   1567.97 o
   4   2   2    15098.02    15940.01    472.85 o
   5   2   2      248.67      290.65     59.64 o
   6   2   2     9251.81     9722.57    199.59 o
   7   2   2        0.71       75.01     41.99 o
   8   2   2      442.97      507.87     80.93 o
   9   2   2        3.95       26.59     72.70 o
  10   2   2       74.36      126.28    106.77 o
 -10   3   2       27.64       68.58     70.34 o
  -9   3   2       46.18      -17.45     55.35 o
  -8   3   2      173.87      126.53    106.78 o
  -7   3   2     2115.09     2168.70     96.90 o
  -6   3   2      322.03      339.80     91.71 o
  -5   3   2     4173.79     4219.29     91.63 o
  -4   3   2     1799.36     2140.07     76.48 o
  -3   3   2    11113.49    12375.68    243.43 o
  -2   3   2    15947.10    16848.25    404.43 o
  -1   3   2    24720.70    26632.37    146.58 o
   0   3   2    12527.57    11772.58    614.12 o
   1   3   2     7212.53     6716.34    461.25 o
   2   3   2    36344.56    36957.79   1577.94 o
   3   3   2     4982.21     5301.66     61.23 o
   4   3   2     1991.53     1979.12     70.02 o
   5   3   2     5740.72     5571.29    356.11 o
   6   3   2      134.33      140.22     91.92 o
   7   3   2     1829.07     1829.59     87.79 o
   8   3   2        2.34      -30.73     47.30 o
   9   3   2       91.01      114.07     75.10 o
  10   3   2       50.10      157.18     76.01 o
 -10   4   2        0.48      119.68     51.94 o
  -9   4   2      122.05       76.67     78.33 o
  -8   4   2       32.11      107.80    100.03 o
  -7   4   2      143.05       83.17     39.83 o
  -6   4   2     1796.29     1798.86     69.84 o
  -5   4   2      669.97      559.06     45.89 o
  -4   4   2     5004.16     5020.50     98.10 o
  -3   4   2      156.50      205.89    108.09 o
  -2   4   2     2372.41     2679.32    142.34 o
  -1   4   2    18930.57    18268.68   2160.36 o
   0   4   2     5028.83     5016.31    261.12 o
   1   4   2    16124.82    15779.65   1182.09 o
   2   4   2     1367.83     1204.16     70.69 o
   3   4   2      921.49     1087.00     45.26 o
   4   4   2     2265.48     2312.35    160.44 o
   5   4   2     2640.39     2546.56    143.67 o
   6   4   2      852.07     1111.49    116.65 o
   7   4   2       90.15       17.79     52.35 o
   8   4   2      205.23      304.32     63.64 o
   9   4   2       75.90      161.77    116.11 o
  10   4   2        8.08       81.14     66.40 o
 -10   5   2       63.89      265.88     61.67 o
  -9   5   2      122.25      -20.79     49.23 o
  -8   5   2      104.61      252.14     83.15 o
  -7   5   2      109.06      242.20     59.36 o
  -6   5   2      340.65      393.13     49.00 o
  -5   5   2     1376.48     1389.34     41.62 o
  -4   5   2      894.07      973.93     48.11 o
  -3   5   2     5846.51     5383.89     83.85 o
  -2   5   2     3409.75     3437.22     73.44 o
  -1   5   2     4773.10     4485.69    511.49 o
   0   5   2    20118.97    21001.20    463.29 o
   1   5   2    10273.48    10707.44    173.52 o
   2   5   2      238.28      254.88     44.42 o
   3   5   2     1228.80     1049.18     45.31 o
   4   5   2      943.81      870.83     78.11 o
   5   5   2     2285.69     2321.49     56.94 o
   6   5   2      115.97       39.85     70.53 o
   7   5   2        9.46       28.27     46.13 o
   8   5   2       30.07      -60.60    104.72 o
   9   5   2       51.42        5.45     61.38 o
  -9   6   2        0.79      -60.61     60.61 o
  -8   6   2        6.90      121.13    112.14 o
  -7   6   2      529.94      526.56     42.43 o
  -6   6   2      205.14      261.34     57.22 o
  -5   6   2      174.06      281.23     41.76 o
  -4   6   2      168.32      216.18     74.58 o
  -3   6   2       21.53      112.08     66.59 o
  -2   6   2       41.43      176.16     68.63 o
  -1   6   2       19.38       90.04     51.11 o
   0   6   2       33.89       67.40     55.06 o
   1   6   2     4589.12     4837.25    231.37 o
   2   6   2     5242.52     5175.19    339.97 o
   3   6   2      549.14      499.00     59.32 o
   4   6   2      117.46      171.19     72.35 o
   5   6   2        0.18       23.33     47.29 o
   6   6   2        6.52      -45.76     45.76 o
   7   6   2       45.68      136.99     44.14 o
   8   6   2        9.71       35.30     48.15 o
   9   6   2       14.35       80.08     56.74 o
  -9   7   2       19.38      -42.20     45.23 o
  -8   7   2       11.39      -49.69     75.46 o
  -7   7   2       33.34      145.28     92.70 o
  -6   7   2      229.41      308.98     56.39 o
  -5   7   2     1319.55     1152.88     89.45 o
  -4   7   2      253.81       84.17     70.56 o
  -3   7   2       18.45      116.52     46.68 o
  -2   7   2      948.48      805.89     60.51 o
  -1   7   2       56.82       50.70     89.98 o
   0   7   2    14448.53    16067.31   1330.90 o
   1   7   2     3711.00     3998.70     98.01 o
   2   7   2        0.53       64.09     51.79 o
   3   7   2      661.45      722.88    123.28 o
   4   7   2      281.03      262.45     47.37 o
   5   7   2        4.10        1.30     44.13 o
   6   7   2     1105.25     1028.81     96.86 o
   7   7   2      189.26      129.50     83.22 o
   8   7   2        0.28       55.16     50.08 o
   9   7   2       55.25        7.84    127.51 o
  -8   8   2      165.27      213.70     81.57 o
  -7   8   2        0.84       62.10     44.55 o
  -6   8   2      102.41      176.20     65.56 o
  -5   8   2       77.44      139.40     46.17 o
  -4   8   2     3949.79     3757.16    180.45 o
  -3   8   2      173.59      246.46     55.80 o
  -2   8   2     1019.21     1045.87     65.16 o
  -1   8   2     6742.65     6302.77    262.66 o
   0   8   2       78.36      249.09     69.85 o
   1   8   2     2561.21     2602.88    146.84 o
   2   8   2      452.05      477.87    100.79 o
   3   8   2     2214.59     1928.71    118.77 o
   4   8   2     1159.74     1107.24     50.28 o
   5   8   2     1485.57     1620.71    126.23 o
   6   8   2      194.97      232.06     80.30 o
   7   8   2       31.63      118.37     49.42 o
   8   8   2       51.66       41.52    149.97 o
  -8   9   2       22.17       70.89     52.93 o
  -7   9   2      676.97      638.22    125.29 o
  -6   9   2      133.49      106.17     98.24 o
  -5   9   2      465.45      496.63     47.30 o
  -4   9   2      662.10      640.66     60.25 o
  -3   9   2     2198.07     2135.83     52.12 o
  -2   9   2     4622.01     4674.71    185.01 o
  -1   9   2     5719.06     5800.24    225.87 o
   0   9   2     2887.86     2553.52    207.28 o
   1   9   2      742.57      880.46     94.75 o
   2   9   2     8648.51     9106.66    238.30 o
   3   9   2      235.83      231.28     48.77 o
   4   9   2     1550.10     1546.13     55.31 o
   5   9   2      131.93      260.53     63.70 o
   6   9   2      139.07        9.41     64.19 o
   7   9   2      440.03      421.14     76.51 o
   8   9   2       15.85       81.73    123.84 o
  -7  10   2       12.51       -9.35     55.68 o
  -6  10   2      731.00      694.16     69.11 o
  -5  10   2        6.05      184.03     62.97 o
  -4  10   2      396.98      328.95     62.37 o
  -3  10   2     5510.41     5274.92    274.66 o
  -2  10   2     4853.05     4909.79    197.64 o
  -1  10   2     5064.26     5231.16    263.81 o
   0  10   2      180.15      391.00     69.33 o
   1  10   2     6661.16     7713.16    534.12 o
   2  10   2      964.16     1148.50     61.22 o
   3  10   2     5216.44     4762.76    127.49 o
   4  10   2      238.48      457.60    109.11 o
   5  10   2      374.24      506.10     93.50 o
   6  10   2     1387.01     1159.66    135.42 o
   7  10   2       47.28      225.32     78.57 o
  -7  11   2      413.62      288.83    101.01 o
  -6  11   2      185.78      201.77     59.94 o
  -5  11   2     2676.06     2237.89    106.94 o
  -4  11   2      263.80      290.10     59.15 o
  -3  11   2     2749.30     2672.46     96.05 o
  -2  11   2     3020.49     3188.65    197.13 o
  -1  11   2      336.31      443.69     64.60 o
   0  11   2     7829.07     8107.33     81.68 o
   1  11   2       33.60      141.80     85.47 o
   2  11   2     4624.87     4918.22    429.89 o
   3  11   2     1001.19      819.46     82.80 o
   4  11   2     1400.28     1525.62     70.11 o
   5  11   2     1552.08     1430.91     90.74 o
   6  11   2      183.83      326.20    148.66 o
  -6  12   2      988.14      846.65    149.88 o
  -5  12   2      147.25      164.52     57.75 o
  -4  12   2     3115.99     2803.30    121.32 o
  -3  12   2      340.25      322.69     56.63 o
  -2  12   2      561.58      654.01    115.87 o
  -1  12   2     5714.71     5553.09    691.95 o
   0  12   2      637.51      629.78     73.89 o
   1  12   2     5671.89     5418.22    107.30 o
   2  12   2      158.35      125.26     57.31 o
   3  12   2     1131.54     1030.70     60.76 o
   4  12   2     1839.09     1619.30    174.43 o
   5  12   2      742.29      619.15     59.48 o
  -4  13   2      246.68      311.19    122.04 o
  -3  13   2     2525.34     2234.41    128.59 o
  -2  13   2     1092.16     1040.64     72.17 o
  -1  13   2      283.99      417.74    110.29 o
   0  13   2     3783.19     3258.50    132.54 o
   1  13   2        0.97       47.33    127.54 o
   2  13   2     2562.21     2675.26    161.86 o
   3  13   2      804.63      763.08    123.24 o
   4  13   2      912.75      906.95     78.99 o
  -2  14   2     1500.12     1310.14    200.50 o
  -1  14   2     1083.14     1061.15    236.95 o
   0  14   2       42.42       49.03    103.62 o
   1  14   2     2045.74     1718.09     67.64 o
   2  14   2      504.90      588.26     79.91 o
 -10   1   3        1.47      -49.10     49.10 o
  -9   1   3        2.97       55.80     51.82 o
  -8   1   3      261.39      415.81     49.76 o
  -7   1   3      241.64      367.07     51.29 o
  -6   1   3        1.47      -34.45     34.45 o
  -5   1   3     4262.76     4601.71    121.25 o
  -4   1   3     2350.69     2311.41     72.64 o
  -3   1   3      970.61      978.11     65.00 o
  -2   1   3       38.56      168.31     35.92 o
  -1   1   3    22444.32    22125.70    417.16 o
   0   1   3    11023.72     6197.94   2121.72 o
   1   1   3     8879.71     8563.61    551.53 o
   2   1   3       73.33      151.21     43.68 o
   3   1   3     4008.68     4042.68     49.78 o
   4   1   3    14337.84    15715.48    367.90 o
   5   1   3      904.46      923.76     44.55 o
   6   1   3     1005.13      978.51     44.78 o
   7   1   3      185.78      297.16     42.64 o
   8   1   3        0.24      -50.43     90.54 o
   9   1   3        5.24       27.24     97.81 o
  10   1   3       21.62        0.50     83.05 o
 -10   2   3        2.43       87.90     45.07 o
  -9   2   3      344.02      202.37     60.69 o
  -8   2   3       63.85       11.29     45.12 o
  -7   2   3       57.99      114.28     39.08 o
  -6   2   3       21.74       67.30     36.03 o
  -5   2   3     4461.29     4541.28    146.94 o
  -4   2   3    16389.38    17462.55    759.97 o
  -3   2   3      154.69      217.47     44.69 o
  -2   2   3     1945.11     2226.31     82.21 o
  -1   2   3    10647.10    12339.84    407.93 o
   0   2   3    19377.81    16775.73   1434.72 o
   1   2   3     2610.54     2431.91    186.48 o
   2   2   3    10373.98     9605.67    494.98 o
   3   2   3    20196.93    21379.85    277.56 o
   4   2   3    10033.41    10754.98    308.12 o
   5   2   3     2793.56     2777.52    127.61 o
   6   2   3        0.26      -12.95     53.79 o
   7   2   3      484.87      418.75     44.12 o
   8   2   3        6.74      -17.28     40.04 o
   9   2   3       84.09      183.83     52.97 o
  10   2   3       41.54       94.60     97.33 o
 -10   3   3        1.31      232.47    156.59 o
  -9   3   3      114.37       80.88     97.56 o
  -8   3   3      945.88     1019.44    129.61 o
  -7   3   3     1070.56     1052.63    109.61 o
  -6   3   3     2762.72     2668.74    164.55 o
  -5   3   3     2344.14     2525.27     79.26 o
  -4   3   3      503.49      634.04     56.48 o
  -3   3   3    14767.82    15537.50    618.73 o
  -2   3   3     5622.07     6639.60     87.37 o
  -1   3   3    66710.13    67561.55   2615.19 o
   0   3   3    21143.09    19731.57   1017.12 o
   1   3   3      722.86      653.21     74.38 o
   2   3   3    27132.10    27767.73    770.43 o
   3   3   3     9509.62     8781.13    440.26 o
   4   3   3      418.68      557.99     97.02 o
   5   3   3      176.54      158.03     43.32 o
   6   3   3     1785.56     1908.39    124.71 o
   7   3   3     1327.11     1274.48     49.80 o
   8   3   3        5.90       38.19     43.28 o
   9   3   3       25.50       80.71     44.39 o
  10   3   3       15.47       -4.44     60.53 o
 -10   4   3       50.35      123.29     93.46 o
  -9   4   3      409.77      392.36     47.60 o
  -8   4   3       95.53      108.77     73.74 o
  -7   4   3     1283.37     1206.82     44.86 o
  -6   4   3      290.52      326.71     44.84 o
  -5   4   3    10008.29    10692.83    121.37 o
  -4   4   3    17043.83    17796.50    243.48 o
  -3   4   3     1191.59     1219.29     97.73 o
  -2   4   3    53383.00    53558.77    168.16 o
  -1   4   3       19.78       43.60     45.72 o
   0   4   3     8668.62     8726.99    532.07 o
   1   4   3    14562.96    13909.09    967.42 o
   2   4   3    30617.21    28052.44   2854.87 o
   3   4   3    31637.10    29637.06   1523.11 o
   4   4   3      235.67      345.68     50.92 o
   5   4   3     1183.01     1288.79     53.23 o
   6   4   3      598.31      632.26     47.94 o
   7   4   3     1070.75      975.61     40.31 o
   8   4   3       37.75       45.79     66.69 o
   9   4   3       94.45       54.40     86.53 o
  10   4   3      120.33      186.24     69.64 o
 -10   5   3      109.82       86.42     99.67 o
  -9   5   3        4.99       79.57    110.56 o
  -8   5   3     1669.85     1443.65     72.56 o
  -7   5   3      423.38      503.73     53.49 o
  -6   5   3     2723.12     2452.16     92.54 o
  -5   5   3     4846.80     4897.32    138.21 o
  -4   5   3     3211.52     3157.95    167.08 o
  -3   5   3    11126.81    11772.00    197.62 o
  -2   5   3      527.95      576.75     53.01 o
  -1   5   3    60921.69    52538.55   7925.02 o
   0   5   3    28122.35    29489.41    767.71 o
   1   5   3    25413.07    24938.11    715.46 o
   2   5   3    21303.08    20322.41   1400.73 o
   3   5   3     1028.04     1141.63     62.99 o
   4   5   3    10399.53     9950.29    270.39 o
   5   5   3       57.33      148.18     53.79 o
   6   5   3     4692.31     4376.95    135.43 o
   7   5   3      752.73      831.70     44.30 o
   8   5   3      128.35      186.62     53.70 o
   9   5   3      121.79      189.88     75.04 o
  -9   6   3      261.96      259.86     52.44 o
  -8   6   3        7.41      -72.13     72.13 o
  -7   6   3      609.90      536.57     93.91 o
  -6   6   3     1323.95     1310.40     63.51 o
  -5   6   3     2972.13     3001.72     55.39 o
  -4   6   3    15067.07    14324.22    291.02 o
  -3   6   3     4781.07     4337.05    122.90 o
  -2   6   3    14048.15    12788.50   1095.19 o
  -1   6   3    11454.29    10976.67    484.91 o
   0   6   3    47298.20    53742.14   3214.86 o
   1   6   3     6079.70     6401.03    207.99 o
   2   6   3     3463.98     3337.22    289.35 o
   3   6   3    20583.74    19514.50    990.34 o
   4   6   3       99.43       47.57     44.10 o
   5   6   3    10019.49     9894.86     99.53 o
   6   6   3       85.81      150.69     45.22 o
   7   6   3      307.05      308.29     53.75 o
   8   6   3      345.28      258.22     57.76 o
   9   6   3       53.87       58.83     50.42 o
  -9   7   3        0.34      175.57     49.70 o
  -8   7   3      541.30      561.92     61.15 o
  -7   7   3      119.83      170.41     49.75 o
  -6   7   3     1488.00     1424.17     98.99 o
  -5   7   3     3462.70     3183.82     98.98 o
  -4   7   3     3460.60     3297.78     70.02 o
  -3   7   3    14923.29    14039.58   1157.27 o
  -2   7   3        0.07      -49.99     49.99 o
  -1   7   3    21735.40    22125.00    669.10 o
   0   7   3     6392.97     6876.45    315.24 o
   1   7   3    14339.31    15127.99    748.12 o
   2   7   3    12810.02    12907.32    616.17 o
   3   7   3       66.19      174.19     74.96 o
   4   7   3     8270.55     7890.60    416.37 o
   5   7   3       51.06      171.09     42.61 o
   6   7   3     1804.56     1520.16     76.30 o
   7   7   3      552.75      478.76     84.81 o
   8   7   3      305.00      248.96     43.41 o
   9   7   3      265.68      194.39     59.27 o
  -8   8   3        9.50      133.33     72.41 o
  -7   8   3     1533.76     1284.59    136.75 o
  -6   8   3      452.23      362.29     47.41 o
  -5   8   3     1061.59      897.05     97.48 o
  -4   8   3     4112.14     3866.29    338.59 o
  -3   8   3      479.81      505.03     57.60 o
  -2   8   3    27793.25    27567.27   1625.46 o
  -1   8   3      463.55      626.34     61.56 o
   0   8   3     5612.51     6594.48    317.64 o
   1   8   3    17608.80    18260.03   1281.28 o
   2   8   3     3514.97     3628.12    204.10 o
   3   8   3     6165.23     5273.11    410.21 o
   4   8   3      865.63      949.16     97.18 o
   5   8   3     2409.43     2225.39    162.20 o
   6   8   3     1089.16      906.77     73.63 o
   7   8   3      801.08      727.51     51.62 o
   8   8   3      142.53      188.82     48.56 o
  -8   9   3      122.63      347.16     58.96 o
  -7   9   3       47.27        7.13    175.91 o
  -6   9   3     1799.05     1510.97    159.83 o
  -5   9   3      216.07      430.13    116.01 o
  -4   9   3     1928.71     1692.01    102.83 o
  -3   9   3     5996.66     5849.64    201.76 o
  -2   9   3       96.25       79.06     54.27 o
  -1   9   3     4910.81     5150.75    252.36 o
   0   9   3      374.76      544.23     59.60 o
   1   9   3     3043.18     3460.28    218.50 o
   2   9   3     9850.20    10194.96    533.70 o
   3   9   3     1291.84     1351.06    172.10 o
   4   9   3     2068.03     1961.64     52.54 o
   5   9   3      595.22      583.98     97.36 o
   6   9   3      622.17      495.63     52.96 o
   7   9   3       83.87      140.81     69.14 o
   8   9   3       58.43      188.29    139.82 o
  -7  10   3      196.36      173.04     62.73 o
  -6  10   3       30.00       -3.89     80.37 o
  -5  10   3      498.33      517.14     67.40 o
  -4  10   3       92.09      109.42     69.18 o
  -3  10   3      405.89      403.93     89.19 o
  -2  10   3     2032.53     2479.58     82.85 o
  -1  10   3      843.45     1041.33     74.17 o
   0  10   3     7430.55     8379.49    761.38 o
   1  10   3      856.28      863.54     90.69 o
   2  10   3      138.77      353.06     58.14 o
   3  10   3     1189.60     1327.42     58.77 o
   4  10   3       59.59       90.50     53.08 o
   5  10   3     1205.26     1091.30     57.90 o
   6  10   3      136.89      182.49    112.83 o
   7  10   3       21.23       24.40     53.60 o
  -6  11   3        5.43      278.04    173.82 o
  -5  11   3      285.25      243.31     60.89 o
  -4  11   3      684.72      428.69     74.54 o
  -3  11   3      213.22      259.02     70.35 o
  -2  11   3      163.14      114.01     98.45 o
  -1  11   3      763.98     1098.65    127.22 o
   0  11   3      758.22      724.53     61.71 o
   1  11   3     2454.32     2684.04    223.02 o
   2  11   3       44.28      155.16     65.57 o
   3  11   3      298.04      402.27     78.40 o
   4  11   3     1401.11     1289.33     86.89 o
   5  11   3       75.23       92.26     62.52 o
   6  11   3        3.32       99.68     61.58 o
  -6  12   3       26.44      398.59    147.60 o
  -5  12   3        7.84       21.26    143.29 o
  -4  12   3       32.36       28.04     75.79 o
  -3  12   3      133.55      325.53    103.47 o
  -2  12   3       51.81        6.75     63.91 o
  -1  12   3        2.84       20.78    126.40 o
   0  12   3       27.01       85.02     74.06 o
   1  12   3      273.42      339.67     85.20 o
   2  12   3       37.76      238.28     52.84 o
   3  12   3      187.70      442.10     54.73 o
   4  12   3       61.35      150.92     60.86 o
   5  12   3        0.06      117.54     57.31 o
  -4  13   3       45.19       22.01     68.19 o
  -3  13   3        3.66      153.52     61.55 o
  -2  13   3      144.01       47.20     70.78 o
  -1  13   3       52.84      -62.72     62.72 o
   0  13   3      142.97      318.00     76.05 o
   1  13   3      763.13      759.24     93.60 o
   2  13   3      190.49      411.12     91.57 o
   3  13   3        0.70       34.43     71.73 o
   4  13   3      115.98      186.03     74.58 o
  -2  14   3      353.92      472.71    182.76 o
  -1  14   3      185.42      268.37     79.28 o
   0  14   3      779.97      802.85     65.53 o
   1  14   3        3.04       -8.90    184.86 o
   2  14   3      166.51      -42.59     81.54 o
 -10   0   4      118.91      169.68     88.54 o
  -9   0   4       68.13      -59.02     59.02 o
  -8   0   4      811.80     1106.51    170.58 o
  -7   0   4       34.31       33.78    158.96 o
  -6   0   4      860.00     1158.22    188.04 o
  -5   0   4    28882.58    30350.50   3109.84 o
  -4   0   4     4105.34     3891.94    318.62 o
  -3   0   4    17043.60    17191.10    192.01 o
  -2   0   4     5012.47     6024.71    486.80 o
  -1   0   4     6559.71     7051.91    170.22 o
   0   0   4   107670.08    51946.21    459.34 o
   1   0   4    22295.01    19405.51   1069.34 o
   2   0   4    29741.74    31137.83   1422.99 o
   3   0   4    25998.70    27991.44    603.86 o
   4   0   4     2458.66     2512.99     81.21 o
   5   0   4     1080.44     1215.37     55.63 o
   6   0   4     3584.66     3574.62     68.86 o
   7   0   4     1836.10     2328.20    107.54 o
   8   0   4       26.70      129.72     51.16 o
   9   0   4      458.85      500.03    142.34 o
  10   0   4      110.38      151.52    141.11 o
 -10   1   4        1.08       75.28     55.84 o
  -9   1   4      479.75      739.29     48.41 o
  -8   1   4     1273.93     1246.21     74.49 o
  -7   1   4       95.45      192.41     44.79 o
  -6   1   4     3117.77     3262.81     71.32 o
  -5   1   4      436.40      380.92     35.08 o
  -4   1   4    20955.00    21264.54    416.28 o
  -3   1   4      639.44      712.57     39.56 o
  -2   1   4    60933.25    59979.35   1743.06 o
  -1   1   4   118529.18   103495.58    457.59 o
   0   1   4      130.07      189.28     96.58 o
   1   1   4    17513.26    14816.47   1132.29 o
   2   1   4     2357.52     2409.16    125.75 o
   3   1   4    31337.86    31047.01   1076.11 o
   4   1   4     1036.33     1960.59    455.05 o
   5   1   4     8538.75     9652.17    267.51 o
   6   1   4     4050.66     4241.52    286.06 o
   7   1   4      197.20      270.84     42.48 o
   8   1   4      585.25      672.83     47.73 o
   9   1   4        0.47       80.40     53.28 o
  10   1   4      168.89      160.25     82.86 o
 -10   2   4       83.03      -31.78     54.60 o
  -9   2   4      104.35       33.41     42.48 o
  -8   2   4      298.23      374.98     55.65 o
  -7   2   4     2170.98     2245.45     91.11 o
  -6   2   4     2968.14     3174.59     57.14 o
  -5   2   4    10874.44    11453.80    575.38 o
  -4   2   4     6027.24     6511.02    194.76 o
  -3   2   4    16941.72    18294.57    446.31 o
  -2   2   4    12984.12    13480.04    229.31 o
  -1   2   4    38195.63    39557.27   1352.99 o
   0   2   4     6833.23     5791.58    646.72 o
   1   2   4      414.26      536.10     55.13 o
   2   2   4    74525.74    61906.12   3222.84 o
   3   2   4     3435.69     3658.55    157.45 o
   4   2   4     6602.14     6852.11    206.19 o
   5   2   4     2905.49     3178.90    117.51 o
   6   2   4     3423.01     3606.43     54.87 o
   7   2   4     2301.88     2491.04    114.33 o
   8   2   4      199.69      224.00     50.97 o
   9   2   4      204.52      335.46     49.34 o
  10   2   4       46.00        3.30     72.78 o
 -10   3   4        8.21       64.59     63.13 o
  -9   3   4       90.92       61.76    106.99 o
  -8   3   4      532.35      622.23     64.00 o
  -7   3   4      520.47      434.10     75.46 o
  -6   3   4     3252.06     3292.32     47.83 o
  -5   3   4      441.08      448.94     40.16 o
  -4   3   4     5025.16     5284.13    158.15 o
  -3   3   4    12283.24    11973.76    718.93 o
  -2   3   4    30639.70    33462.19    853.51 o
  -1   3   4     8929.52     8145.07   1804.11 o
   0   3   4      393.03      365.62     48.96 o
   1   3   4    28243.15    24087.96   2999.03 o
   2   3   4      897.02     1057.51    121.32 o
   3   3   4    14370.93    14391.62    480.99 o
   4   3   4     1057.81     1006.49     41.13 o
   5   3   4     1341.59     1287.91     86.50 o
   6   3   4     5713.65     6173.63    231.25 o
   7   3   4      274.47      216.26     50.33 o
   8   3   4      407.43      369.78     64.63 o
   9   3   4        8.89       20.24    105.80 o
  10   3   4       17.53       42.78     80.61 o
 -10   4   4       19.37       55.50     54.00 o
  -9   4   4       31.70      322.33    166.66 o
  -8   4   4      167.52      142.24     64.16 o
  -7   4   4      374.10      565.44    107.71 o
  -6   4   4       42.35      170.32     53.04 o
  -5   4   4     5963.93     6239.47    146.26 o
  -4   4   4      149.24      146.19     50.90 o
  -3   4   4     9516.08     9460.85    172.89 o
  -2   4   4     6217.44     6732.35    312.71 o
  -1   4   4     1222.68     1179.80    165.74 o
   0   4   4    22746.62    21271.35   1218.74 o
   1   4   4     2270.46     2188.13     84.10 o
   2   4   4     2607.76     2715.98    250.51 o
   3   4   4     2283.24     2092.85    131.45 o
   4   4   4     3824.01     3655.65     56.37 o
   5   4   4     2394.90     2256.21    129.75 o
   6   4   4       67.50       51.70     41.21 o
   7   4   4      188.94      299.34     47.96 o
   8   4   4      112.26      162.85     70.50 o
   9   4   4      151.35      336.87     67.10 o
 -10   5   4        2.31      256.61    164.70 o
  -9   5   4      107.78      111.45     84.56 o
  -8   5   4      126.77       63.52     52.08 o
  -7   5   4      778.16      938.05     73.79 o
  -6   5   4      674.20      614.00     94.15 o
  -5   5   4        1.49       33.73     40.51 o
  -4   5   4     7843.08     7383.71    461.82 o
  -3   5   4      685.64      889.32     67.35 o
  -2   5   4     4781.00     4286.35    496.58 o
  -1   5   4     5518.47     5006.41    549.35 o
   0   5   4     9840.93    10628.73    773.55 o
   1   5   4    11946.62    11578.18    390.24 o
   2   5   4      304.96      291.18     52.25 o
   3   5   4      283.60      275.98     47.30 o
   4   5   4     3303.50     3396.92     68.45 o
   5   5   4      478.98      587.51     63.06 o
   6   5   4        1.70       31.35     47.43 o
   7   5   4        7.58       30.99     72.71 o
   8   5   4      166.25      237.53     47.36 o
   9   5   4       81.36      147.64     50.76 o
  -9   6   4        0.16     -110.97    110.97 o
  -8   6   4      184.12       98.34    109.32 o
  -7   6   4       58.94      198.47     54.18 o
  -6   6   4       95.96       40.41    101.22 o
  -5   6   4      436.74      429.71     49.74 o
  -4   6   4      260.29      246.50     66.75 o
  -3   6   4     1950.28     2258.43    157.02 o
  -2   6   4      734.11      772.50    107.22 o
  -1   6   4      144.27      191.70     50.35 o
   0   6   4      435.45      443.34     51.24 o
   1   6   4      812.38      773.33     85.92 o
   2   6   4        4.28      129.83     63.62 o
   3   6   4      627.24      649.49     81.52 o
   4   6   4      924.97      974.51     58.56 o
   5   6   4      444.41      478.27     56.22 o
   6   6   4      521.67      469.45     46.18 o
   7   6   4        2.26       50.92     55.56 o
   8   6   4       32.91      -43.54    108.84 o
   9   6   4       10.52       18.19    105.70 o
  -9   7   4       24.65      -23.25     47.49 o
  -8   7   4      106.05      174.40     50.35 o
  -7   7   4       60.02      117.77     73.13 o
  -6   7   4        8.36      123.73     49.95 o
  -5   7   4      150.09      113.12     42.22 o
  -4   7   4     1369.92     1406.28     78.59 o
  -3   7   4     2140.52     1814.28    119.01 o
  -2   7   4       13.51      -21.54     45.30 o
  -1   7   4     7483.39     7480.07    123.93 o
   0   7   4      627.81      675.39     46.54 o
   1   7   4        7.49      -58.84     58.84 o
   2   7   4     2884.56     2667.78    221.54 o
   3   7   4        5.56      -47.28     47.28 o
   4   7   4       52.45      113.66     66.68 o
   5   7   4     1391.04     1258.11     87.37 o
   6   7   4        0.35      120.73     85.55 o
   7   7   4        2.65       27.57    103.07 o
   8   7   4        1.56      230.24    171.01 o
   9   7   4       83.94       66.55    120.29 o
  -8   8   4       51.19      109.98     52.16 o
  -7   8   4       77.89      134.50     60.70 o
  -6   8   4        0.73       93.98     48.05 o
  -5   8   4     1771.69     1650.27     96.17 o
  -4   8   4      262.93      248.73     56.20 o
  -3   8   4      692.74      616.41     56.70 o
  -2   8   4      119.17      136.90     79.10 o
  -1   8   4      118.41      145.84     47.27 o
   0   8   4     3510.55     3875.74    262.15 o
   1   8   4     2788.55     2783.87    155.03 o
   2   8   4     3017.99     2778.40    208.88 o
   3   8   4      491.61      539.12     64.50 o
   4   8   4     1264.64     1334.73     55.43 o
   5   8   4       19.63        9.02     84.56 o
   6   8   4      452.90      387.45     56.49 o
   7   8   4       26.66      121.45     52.62 o
   8   8   4       33.03       40.74     59.21 o
  -8   9   4      257.32      157.34     80.07 o
  -7   9   4      100.90      -11.10     53.39 o
  -6   9   4      551.90      483.98     50.42 o
  -5   9   4        5.80      -47.10     47.10 o
  -4   9   4      284.56      444.04     95.81 o
  -3   9   4     2623.60     2658.84    193.28 o
  -2   9   4     4097.70     3899.85     79.30 o
  -1   9   4     1994.63     1883.66    124.19 o
   0   9   4      407.75      636.29     95.54 o
   1   9   4     5434.37     6300.00    552.26 o
   2   9   4        0.39       22.06    104.78 o
   3   9   4     4423.94     4140.93     55.14 o
   4   9   4        8.55       87.53     56.65 o
   5   9   4      662.68      747.02     55.95 o
   6   9   4      753.86      687.90     86.83 o
   7   9   4       90.67      180.96     48.12 o
   8   9   4      110.20      290.10     64.56 o
  -7  10   4      660.32      507.74     82.49 o
  -6  10   4       75.02      205.56     48.48 o
  -5  10   4     1163.48     1049.48    111.52 o
  -4  10   4     1033.92     1143.30    124.43 o
  -3  10   4     3754.97     3852.58     74.68 o
  -2  10   4     4867.22     4958.12    192.19 o
  -1  10   4     6317.70     6677.57    166.24 o
   0  10   4     2210.17     2518.06    139.71 o
   1  10   4        0.46       72.32     54.29 o
   2  10   4     9752.52     9825.57    447.64 o
   3  10   4        9.85      169.09     79.83 o
   4  10   4     1582.32     1418.26     50.22 o
   5  10   4      750.64      851.01     60.13 o
   6  10   4      247.20       74.24     67.43 o
   7  10   4      288.76      204.78     67.27 o
  -6  11   4     1366.36     1369.73     71.38 o
  -5  11   4       11.27      -13.82     79.88 o
  -4  11   4     3978.20     3277.93     75.55 o
  -3  11   4      340.56      354.54     57.83 o
  -2  11   4     2017.57     1926.24    148.33 o
  -1  11   4     4925.33     5307.96    462.16 o
   0  11   4     1485.13     1558.25     77.83 o
   1  11   4     7671.84     8209.04    870.73 o
   2  11   4        4.91      229.26     58.69 o
   3  11   4     2780.61     2584.73    145.57 o
   4  11   4      754.86      772.54     99.52 o
   5  11   4     1065.12      854.89     98.47 o
   6  11   4      490.22      543.87    136.06 o
  -5  12   4     1963.32     1891.82    119.60 o
  -4  12   4        0.96        6.97     76.99 o
  -3  12   4     3196.90     3028.14    233.19 o
  -2  12   4     1470.16     1488.94     76.06 o
  -1  12   4      985.52     1054.88     64.80 o
   0  12   4     6221.48     5807.59     87.58 o
   1  12   4      725.27      724.00    190.43 o
   2  12   4     1489.68     1447.39    158.58 o
   3  12   4     1058.99     1051.87     56.90 o
   4  12   4     2234.69     2067.15    179.25 o
   5  12   4      771.36      631.56     82.46 o
  -4  13   4     2198.73     1602.84    188.01 o
  -3  13   4      173.40      245.46     55.78 o
  -2  13   4     1420.40     1579.22    223.33 o
  -1  13   4     1824.40     1504.08     60.72 o
   0  13   4      296.98      339.07     75.92 o
   1  13   4     3441.13     3296.44     72.27 o
   2  13   4       67.71      318.03    213.62 o
   3  13   4     1674.05     1655.08    128.13 o
   4  13   4      508.51      336.26    111.32 o
  -2  14   4     1102.98      987.10     82.67 o
  -1  14   4     1307.76     1125.72     59.81 o
   0  14   4     1122.68      950.55     67.89 o
   1  14   4       80.67       37.09     80.03 o
 -10   1   5        2.61      156.24    146.39 o
  -9   1   5      152.60      258.37     71.71 o
  -8   1   5        6.82      118.60     38.37 o
  -7   1   5       25.27      107.88     42.62 o
  -6   1   5      162.85      197.84     41.77 o
  -5   1   5     4692.58     4860.90    199.14 o
  -4   1   5     1241.53      963.90     61.53 o
  -3   1   5     6393.60     6764.20    249.55 o
  -2   1   5      349.22      434.80     40.30 o
  -1   1   5    25967.89    27549.50    205.97 o
   0   1   5    13402.24     8310.09   5045.32 o
   1   1   5    12605.81    11510.72    815.56 o
   2   1   5      349.96      441.80     47.00 o
   3   1   5     3248.35     3514.13     68.71 o
   4   1   5       73.57      129.51     54.73 o
   5   1   5     2260.53     2219.67    121.35 o
   6   1   5      330.78      335.97     43.77 o
   7   1   5        0.09      -50.59     53.94 o
   8   1   5        0.96      -44.68     44.68 o
   9   1   5       92.04      295.31     54.27 o
  10   1   5        0.64       32.70     55.88 o
 -10   2   5       15.89       39.59     65.25 o
  -9   2   5       33.74      -67.54     69.09 o
  -8   2   5      394.72      590.55     88.88 o
  -7   2   5       49.95       22.06     41.16 o
  -6   2   5     1763.10     1759.18    100.63 o
  -5   2   5     7438.31     7634.20    267.27 o
  -4   2   5     1159.64     1317.42     47.90 o
  -3   2   5      374.40      473.61     36.08 o
  -2   2   5     4511.95     4396.10    198.36 o
  -1   2   5    35038.36    34402.09   1940.40 o
   0   2   5    11742.01     8623.48   1433.59 o
   1   2   5    18425.69    17089.22   1358.51 o
   2   2   5     3877.99     3311.90    239.21 o
   3   2   5      386.63      464.02     57.59 o
   4   2   5     2926.72     3226.21     69.77 o
   5   2   5     2156.53     2230.53     68.36 o
   6   2   5     5151.57     5451.74    162.91 o
   7   2   5      171.48      277.44     40.86 o
   8   2   5       64.61       51.89     65.23 o
   9   2   5        6.68       99.67     68.76 o
  10   2   5        1.81       42.17     80.87 o
 -10   3   5       62.37      174.45    125.47 o
  -9   3   5      157.87       89.17    111.34 o
  -8   3   5      302.77      385.08     51.14 o
  -7   3   5      586.93      725.03     69.13 o
  -6   3   5       72.28      175.84     89.56 o
  -5   3   5     5323.68     5209.10    174.50 o
  -4   3   5     7485.58     7739.14    387.67 o
  -3   3   5     5148.02     5291.09    473.77 o
  -2   3   5    61577.58    65734.11    827.66 o
  -1   3   5        5.27       39.75     50.08 o
   0   3   5      312.28      369.66     53.32 o
   1   3   5     2955.07     2429.44    188.49 o
   2   3   5    39877.65    35277.74   1650.44 o
   3   3   5    14623.67    13936.75    670.67 o
   4   3   5      964.20      974.76     51.30 o
   5   3   5     2701.72     2835.13    127.94 o
   6   3   5     2427.57     2358.06    123.63 o
   7   3   5      373.72      417.09     68.50 o
   8   3   5      184.31      272.24     99.82 o
   9   3   5      185.60      349.62     77.14 o
 -10   4   5       26.41      -15.21     99.13 o
  -9   4   5      238.08      240.25     66.92 o
  -8   4   5      470.89      589.13     58.73 o
  -7   4   5        4.58       36.96     48.67 o
  -6   4   5     5944.98     6109.72     53.92 o
  -5   4   5     2565.80     2431.76     46.32 o
  -4   4   5      178.34      222.23     46.43 o
  -3   4   5     9880.82    10149.31     81.37 o
  -2   4   5    14014.25    15820.22    570.50 o
  -1   4   5    37793.32    35954.77   3769.74 o
   0   4   5     3366.90     3892.55    328.07 o
   1   4   5    21939.70    19255.19   1233.26 o
   2   4   5    34520.95    33022.99   2342.77 o
   3   4   5     7005.05     6616.17    372.14 o
   4   4   5     1382.87     1451.30     55.67 o
   5   4   5      436.66      302.35     48.22 o
   6   4   5     4939.43     5327.68    213.34 o
   7   4   5      449.42      534.31     55.91 o
   8   4   5       77.89      103.34     45.04 o
   9   4   5      161.07      221.76     43.62 o
 -10   5   5       41.72      272.26     62.66 o
  -9   5   5      604.32      449.63     63.67 o
  -8   5   5       14.81      185.20     70.50 o
  -7   5   5     1759.39     1826.74     53.80 o
  -6   5   5       43.10       18.46     41.83 o
  -5   5   5     6720.54     6805.45    339.91 o
  -4   5   5     6366.12     6284.83    561.55 o
  -3   5   5     2717.33     2589.49     98.45 o
  -2   5   5    33346.45    31308.57   2434.30 o
  -1   5   5     2959.28     2671.97    322.32 o
   0   5   5    29244.36    32204.55    798.87 o
   1   5   5      914.33      868.34     67.63 o
   2   5   5    20957.65    19164.69   1990.33 o
   3   5   5    14147.21    12967.09   1141.67 o
   4   5   5     1238.83     1225.23    105.43 o
   5   5   5     8117.35     7725.68    155.22 o
   6   5   5      206.88      417.78     96.86 o
   7   5   5      525.78      644.41     49.78 o
   8   5   5       28.16      122.98     43.03 o
   9   5   5      103.50       12.63     59.84 o
  -9   6   5       46.80        7.77     96.08 o
  -8   6   5      943.44      928.14    112.05 o
  -7   6   5       97.64      298.05     55.73 o
  -6   6   5     2773.42     2600.82     89.58 o
  -5   6   5     7828.28     7842.65    275.20 o
  -4   6   5     9183.05     8762.12     88.74 o
  -3   6   5     6732.88     6595.96    451.15 o
  -2   6   5        5.75       -0.51     41.07 o
  -1   6   5    34391.21    31329.81   2988.50 o
   0   6   5     1832.57     2075.70     50.21 o
   1   6   5    38927.90    36828.38   2991.69 o
   2   6   5     7653.36     6941.70    496.39 o
   3   6   5      275.45      280.51     50.99 o
   4   6   5    16453.03    16044.92    563.51 o
   5   6   5      694.48      777.79     67.84 o
   6   6   5     2081.67     1889.52    171.27 o
   7   6   5      127.08      193.29    109.39 o
   8   6   5      351.18      332.96     71.70 o
   9   6   5      205.06       87.12     63.81 o
  -9   7   5      244.76      321.28     61.56 o
  -8   7   5       23.94      -17.90     90.04 o
  -7   7   5     1474.13     1328.34    106.56 o
  -6   7   5      631.86      703.64     58.44 o
  -5   7   5     2667.23     2326.31     91.38 o
  -4   7   5     7573.45     7467.77     77.53 o
  -3   7   5     3176.81     3066.31    108.43 o
  -2   7   5    15197.41    13743.00   1639.47 o
  -1   7   5       51.35      104.36     50.14 o
   0   7   5    33153.97    37679.22   1070.21 o
   1   7   5     3466.81     3909.49    288.80 o
   2   7   5     6276.67     5538.06    373.24 o
   3   7   5     9241.54     8334.35    563.95 o
   4   7   5      460.91      499.39     80.22 o
   5   7   5     6262.37     5837.98    228.85 o
   6   7   5      271.51      350.15    137.34 o
   7   7   5      768.06      763.67    107.36 o
   8   7   5      175.78      320.46     59.38 o
  -8   8   5      432.19      594.94    192.43 o
  -7   8   5       58.23      160.74    127.62 o
  -6   8   5     2078.15     1859.12    189.20 o
  -5   8   5      222.15      243.72     56.82 o
  -4   8   5     1331.47     1562.72     89.85 o
  -3   8   5    15961.96    15989.57    590.81 o
  -2   8   5     3661.08     3590.56    216.90 o
  -1   8   5     6525.56     6167.53    534.38 o
   0   8   5       29.97       47.59     52.02 o
   1   8   5     4785.13     5327.81    521.36 o
   2   8   5    11720.27    11291.51    548.00 o
   3   8   5     5309.20     5302.03    184.49 o
   4   8   5     3195.27     3028.01    114.70 o
   5   8   5      604.06      715.85     70.12 o
   6   8   5      782.96      687.48    100.09 o
   7   8   5      138.85      163.70     56.44 o
   8   8   5      205.09      152.11     47.90 o
  -8   9   5       41.31      -60.28    140.64 o
  -7   9   5      758.03      670.96     67.15 o
  -6   9   5      154.07      108.47    119.31 o
  -5   9   5     1259.29     1047.83     51.66 o
  -4   9   5      653.72      564.59     68.26 o
  -3   9   5      145.90      266.20     51.11 o
  -2   9   5     5077.36     5305.95    144.12 o
  -1   9   5      397.54      425.47     61.36 o
   0   9   5     3622.64     4324.51    123.89 o
   1   9   5     8436.81     9783.26    434.12 o
   2   9   5     2707.69     3011.36     61.80 o
   3   9   5     2198.98     2070.26    135.34 o
   4   9   5      184.38      145.63     49.57 o
   5   9   5     1170.25     1026.14     70.62 o
   6   9   5      162.96       96.52     72.94 o
   7   9   5      305.52      442.93     59.51 o
  -7  10   5        0.15       82.77     56.88 o
  -6  10   5      303.32      257.75     74.45 o
  -5  10   5      211.11      209.62     57.24 o
  -4  10   5     1117.46     1028.46     68.68 o
  -3  10   5      975.19      846.08     55.48 o
  -2  10   5      674.19      821.85     71.37 o
  -1  10   5     4111.34     4412.17    174.48 o
   0  10   5      470.45      379.62    125.54 o
   1  10   5     2148.90     2580.20    243.62 o
   2  10   5      315.10      440.13     60.01 o
   3  10   5       13.45        2.45    113.33 o
   4  10   5     2505.57     2398.21    214.98 o
   5  10   5       85.96       90.78     82.02 o
   6  10   5      188.24      193.96     48.04 o
   7  10   5       68.56      -32.33     53.48 o
  -6  11   5       59.65      129.27     59.77 o
  -5  11   5      198.26      251.49     67.96 o
  -4  11   5      320.35      350.55    161.66 o
  -3  11   5      534.21      743.69     59.38 o
  -2  11   5       16.16       -2.51     71.48 o
  -1  11   5      792.53      848.09     67.77 o
   0  11   5     3495.07     3646.48    342.49 o
   1  11   5       49.13      -44.87    186.56 o
   2  11   5        2.31      -82.57    100.94 o
   3  11   5      393.49      546.80     60.03 o
   4  11   5       35.03      134.06     96.81 o
   5  11   5      225.13      329.22     87.22 o
   6  11   5       24.15       55.48     62.54 o
  -5  12   5        2.74      102.09    182.88 o
  -4  12   5       24.42       61.52     70.09 o
  -3  12   5       74.65      234.25    156.32 o
  -2  12   5       43.58      -41.05     69.86 o
  -1  12   5       11.77      124.15     63.69 o
   0  12   5      134.80      136.47     63.32 o
   1  12   5        7.40      135.39    135.45 o
   2  12   5       85.72      148.02     67.30 o
   3  12   5        1.36       71.05     90.07 o
   4  12   5       84.55      207.03     84.93 o
   5  12   5       90.61      -44.55     58.49 o
  -4  13   5       43.91       90.06    190.42 o
  -3  13   5       30.45      240.15     75.15 o
  -2  13   5        5.59       37.93     50.12 o
  -1  13   5      368.42      158.71     80.66 o
   0  13   5     1072.69     1209.39    324.09 o
   1  13   5      224.69      318.00     77.36 o
   2  13   5      103.35       99.54     64.98 o
   3  13   5       20.71      278.74     97.38 o
  -2  14   5       14.23       44.86    119.12 o
  -1  14   5      514.49      392.29     83.48 o
   0  14   5        1.79       49.34    105.05 o
   1  14   5      573.25      400.12    125.48 o
 -10   0   6        1.78        6.51    159.44 o
  -9   0   6     1001.52      942.43     63.10 o
  -8   0   6      369.72      683.66    100.84 o
  -7   0   6      559.02      726.31    167.33 o
  -6   0   6     6219.72     6782.90    504.19 o
  -5   0   6     2246.88     2766.99    268.72 o
  -4   0   6    15716.40    15871.72   1309.08 o
  -3   0   6     4421.91     4311.88    108.86 o
  -2   0   6    42572.21    43110.00    248.95 o
  -1   0   6   110500.76   100476.85    435.90 o
   0   0   6    25531.91    13436.92    211.11 o
   1   0   6    38042.48    31826.41    253.24 o
   2   0   6       25.36       93.10     68.96 o
   3   0   6    11026.48    10955.97    852.55 o
   4   0   6     1235.64     1483.25     69.06 o
   5   0   6    17384.79    19257.84    772.50 o
   6   0   6     3394.65     3351.56    169.92 o
   7   0   6       44.65      211.82     70.71 o
   8   0   6      390.83      575.02    210.73 o
   9   0   6        4.77       93.07     66.40 o
  10   0   6      134.57      145.45     78.90 o
 -10   1   6      185.04      172.26     99.36 o
  -9   1   6      169.78      259.14     55.48 o
  -8   1   6      381.48      438.04     47.91 o
  -7   1   6      504.75      556.26     63.61 o
  -6   1   6     3520.73     3580.02    122.12 o
  -5   1   6    17731.80    17356.30    435.63 o
  -4   1   6      377.26      425.74     51.92 o
  -3   1   6    17883.25    19003.26    709.56 o
  -2   1   6    16907.26    17555.17    884.36 o
  -1   1   6    14922.24    15654.76    204.88 o
   0   1   6    20188.86    14453.53   3966.90 o
   1   1   6    29436.22    25812.05   1390.73 o
   2   1   6    54095.94    53048.83   1137.32 o
   3   1   6     9988.61    10800.93    169.46 o
   4   1   6     6690.24     6553.83    215.58 o
   5   1   6     1670.08     1773.61    106.04 o
   6   1   6      487.19      572.85     88.10 o
   7   1   6      713.16      610.70     45.86 o
   8   1   6      116.76      173.08     69.18 o
   9   1   6      524.00      503.96     44.99 o
  10   1   6        6.01       77.49     72.86 o
 -10   2   6        1.70      115.21     51.48 o
  -9   2   6      367.25      419.22     51.26 o
  -8   2   6      584.99      737.16    129.73 o
  -7   2   6     1261.50     1310.45     45.67 o
  -6   2   6     4350.10     4627.88    156.37 o
  -5   2   6      708.40      784.76     52.38 o
  -4   2   6     5646.64     5822.03    229.16 o
  -3   2   6      826.34      868.78     94.85 o
  -2   2   6    71100.95    67726.39   2422.46 o
  -1   2   6    14561.04    14687.87    405.77 o
   0   2   6      873.58      807.14     90.92 o
   1   2   6    49616.08    42981.09   5743.40 o
   2   2   6      441.38      456.54     46.69 o
   3   2   6    14831.23    14438.96    528.86 o
   4   2   6       24.79      137.21     38.24 o
   5   2   6     3281.04     3040.42    158.91 o
   6   2   6     2913.91     3439.36     87.64 o
   7   2   6      283.05      168.78     40.32 o
   8   2   6       41.57      185.52     54.39 o
   9   2   6        0.30       11.16     53.73 o
 -10   3   6       82.47      191.94    127.72 o
  -9   3   6       69.01      131.64     75.39 o
  -8   3   6      281.33      414.19    178.61 o
  -7   3   6     1137.60     1201.06     73.99 o
  -6   3   6     2298.29     2542.58     68.23 o
  -5   3   6     3222.73     3638.16     89.45 o
  -4   3   6      328.29      423.98     37.15 o
  -3   3   6    25846.70    27245.76    820.33 o
  -2   3   6     8850.56     9057.36    397.34 o
  -1   3   6    27797.29    26618.03   3056.91 o
   0   3   6     5330.88     4596.91    397.21 o
   1   3   6       14.68      160.80     60.78 o
   2   3   6    33878.93    30683.65   2875.94 o
   3   3   6       19.94      -28.35     52.32 o
   4   3   6     3150.04     3198.14     60.41 o
   5   3   6     3333.56     3448.10    182.69 o
   6   3   6      532.04      448.27     47.56 o
   7   3   6      520.08      478.51     72.51 o
   8   3   6      257.90      264.65     88.54 o
   9   3   6       51.31      115.18     47.42 o
 -10   4   6        0.09      151.57    175.40 o
  -9   4   6       39.64      111.33     53.75 o
  -8   4   6       30.20      177.42     60.87 o
  -7   4   6       24.31      -18.28     45.85 o
  -6   4   6     1340.01     1448.41    120.70 o
  -5   4   6      675.44      710.84     63.92 o
  -4   4   6    12063.88    11576.92   1072.92 o
  -3   4   6      182.91      233.67     65.75 o
  -2   4   6     1888.60     2564.95     74.45 o
  -1   4   6     4714.49     4302.57    670.32 o
   0   4   6     9234.23     9343.09    852.45 o
   1   4   6    10460.35     8906.48   1042.24 o
   2   4   6       93.13      120.87     52.19 o
   3   4   6     4618.34     4416.44     64.00 o
   4   4   6     2592.17     2768.87     67.99 o
   5   4   6     1000.39     1030.43     57.68 o
   6   4   6      253.95      390.63     50.51 o
   7   4   6       18.24       59.80     47.52 o
   8   4   6      748.96      695.68     58.51 o
   9   4   6       14.62       19.42     49.94 o
 -10   5   6       12.53      177.64    119.83 o
  -9   5   6       18.46      253.70    132.44 o
  -8   5   6      264.46      329.71     48.55 o
  -7   5   6       61.37      177.12     69.45 o
  -6   5   6      555.12      602.65     68.53 o
  -5   5   6      477.33      595.62     56.39 o
  -4   5   6     2193.35     2085.41    186.07 o
  -3   5   6     1232.54     1292.46     52.50 o
  -2   5   6       86.53      202.44     44.22 o
  -1   5   6      287.55      300.22     49.09 o
   0   5   6    20322.03    21153.45   1147.71 o
   1   5   6     1101.28     1099.00     64.43 o
   2   5   6     1097.60     1200.02     95.70 o
   3   5   6      592.53      487.83     49.41 o
   4   5   6     3459.57     3510.33     87.82 o
   5   5   6      768.76      661.04     73.92 o
   6   5   6        2.51        7.03     49.94 o
   7   5   6       96.70      129.00     48.84 o
   8   5   6      142.45      141.01     57.73 o
   9   5   6       16.34      -30.02     52.32 o
  -9   6   6        2.96       52.59     55.26 o
  -8   6   6        8.84      112.08    104.33 o
  -7   6   6      234.81      260.30     58.11 o
  -6   6   6      483.18      459.83     63.71 o
  -5   6   6      640.95      544.00    106.64 o
  -4   6   6      321.61      385.41     56.31 o
  -3   6   6      786.78      910.42     74.19 o
  -2   6   6      247.85      205.84     61.48 o
  -1   6   6      669.17      674.47     55.16 o
   0   6   6       50.80      106.07     62.70 o
   1   6   6     1171.71     1443.91     92.03 o
   2   6   6      478.45      572.51     47.17 o
   3   6   6      890.96      806.98     69.01 o
   4   6   6      745.53      750.22     62.22 o
   5   6   6      673.84      625.32     50.63 o
   6   6   6       41.41      -66.48     66.48 o
   7   6   6        0.08       70.10     51.27 o
   8   6   6       53.97       54.10     45.09 o
   9   6   6       25.53       40.39     60.89 o
  -9   7   6       40.63      -88.90     89.51 o
  -8   7   6        0.20      -76.44     76.44 o
  -7   7   6       33.09       84.61     69.86 o
  -6   7   6       36.66       25.70     74.81 o
  -5   7   6     1605.26     1695.13     79.47 o
  -4   7   6       17.99       15.50     57.22 o
  -3   7   6        5.49       17.26     53.19 o
  -2   7   6      193.28      213.12     51.35 o
  -1   7   6      451.88      488.40     72.50 o
   0   7   6       24.54      147.81     51.55 o
   1   7   6     6623.26     6821.71    483.89 o
   2   7   6       60.81       18.34     47.48 o
   3   7   6     1508.88     1467.00    118.12 o
   4   7   6      443.23      481.20     53.19 o
   5   7   6       27.40      142.72     86.41 o
   6   7   6       50.93       -3.07     50.47 o
   7   7   6       13.37       30.17     85.13 o
   8   7   6       48.06      107.90     53.99 o
  -8   8   6       70.23       92.40     54.58 o
  -7   8   6       25.93      119.34     78.58 o
  -6   8   6      319.36      377.81     51.01 o
  -5   8   6      104.46      249.86     51.61 o
  -4   8   6     1641.96     1772.92     57.77 o
  -3   8   6      354.31      354.55     56.69 o
  -2   8   6      481.12      623.74    106.39 o
  -1   8   6     3542.25     3459.91     65.89 o
   0   8   6      236.09      317.26     67.95 o
   1   8   6     2909.99     3103.61    356.82 o
   2   8   6       32.06      282.29     78.48 o
   3   8   6     1082.55     1038.16     51.86 o
   4   8   6      165.12       67.64     49.27 o
   5   8   6     1254.67     1155.34    130.07 o
   6   8   6        9.55       74.35     80.25 o
   7   8   6        5.22      105.71     94.16 o
   8   8   6       30.95       11.61     80.99 o
  -8   9   6      102.89      276.68    121.95 o
  -7   9   6      270.26      256.87    113.43 o
  -6   9   6      404.95      455.23     67.72 o
  -5   9   6      619.44      669.05     86.99 o
  -4   9   6      497.35      654.80     88.53 o
  -3   9   6     4930.10     4420.71    184.54 o
  -2   9   6     2333.78     2280.58    101.96 o
  -1   9   6     3157.73     3332.81    193.24 o
   0   9   6     2042.07     2344.40     65.43 o
   1   9   6      573.43      545.89     99.51 o
   2   9   6     7204.17     7156.96    469.80 o
   3   9   6      464.92      527.96     53.60 o
   4   9   6     1275.62     1302.28     57.59 o
   5   9   6      244.86      339.36     47.19 o
   6   9   6      281.46      372.01     51.64 o
   7   9   6       62.04      178.44     73.36 o
  -7  10   6      154.14      259.56    197.88 o
  -6  10   6      984.64      967.74    107.16 o
  -5  10   6      350.72      300.71    110.84 o
  -4  10   6     1694.41     1593.02    113.61 o
  -3  10   6     1254.89     1312.25     60.11 o
  -2  10   6     8655.71     8321.19    354.44 o
  -1  10   6      412.41      449.91     65.36 o
   0  10   6     1425.51     1603.12     75.96 o
   1  10   6     5609.14     6561.51    424.37 o
   2  10   6      125.72      329.66     50.32 o
   3  10   6     3795.90     3769.02    102.64 o
   4  10   6       17.47      -45.39     57.30 o
   5  10   6      554.74      439.17     47.66 o
   6  10   6      375.88      392.34     55.35 o
   7  10   6      248.30      234.31    101.87 o
  -6  11   6       40.29      283.95     89.57 o
  -5  11   6     1768.01     1473.54     80.11 o
  -4  11   6       96.63      121.57     84.15 o
  -3  11   6     2729.80     2733.22     91.65 o
  -2  11   6     1219.79     1452.11    112.75 o
  -1  11   6     3552.05     4224.57    238.22 o
   0  11   6     4473.86     4909.59     73.19 o
   1  11   6     1468.00     1573.14     78.98 o
   2  11   6     2856.17     2819.42    218.97 o
   3  11   6        6.50       94.29     89.72 o
   4  11   6     2117.33     1794.71     65.02 o
   5  11   6      417.72      458.10     56.46 o
   6  11   6      376.32      479.70     67.57 o
  -5  12   6       39.08      323.26     71.34 o
  -4  12   6     3187.35     2725.13    206.11 o
  -3  12   6       14.98      155.05    120.63 o
  -2  12   6     1384.27     1476.79     84.89 o
  -1  12   6     2976.10     3034.91    169.33 o
   0  12   6     3079.91     3350.29    153.38 o
   1  12   6     2618.71     2482.74    218.54 o
   2  12   6        5.38       31.20     68.86 o
   3  12   6     2312.74     2411.87     97.77 o
   4  12   6      776.89      800.58     59.52 o
   5  12   6     1313.31      952.07    125.81 o
  -4  13   6        2.28      230.23    188.92 o
  -3  13   6     2324.41     2304.63     91.48 o
  -2  13   6      275.32      322.80     88.47 o
  -1  13   6     1451.14     1313.86     83.70 o
   0  13   6     3341.24     2884.79    136.87 o
   1  13   6      286.16      314.92    110.34 o
   2  13   6     2286.32     2287.51    235.69 o
   3  13   6       89.38      122.07     56.84 o
  -1  14   6      302.11      173.36     85.90 o
   0  14   6      354.25      441.59    105.59 o
 -10   1   7       10.24      235.16     83.41 o
  -9   1   7        1.91      163.42     48.76 o
  -8   1   7       10.28      225.66     91.20 o
  -7   1   7       94.35       -3.47     50.18 o
  -6   1   7      625.50      575.37     79.71 o
  -5   1   7     1925.41     2178.96    135.48 o
  -4   1   7     3044.06     3369.37    202.60 o
  -3   1   7     5735.16     6284.85    265.21 o
  -2   1   7      315.06      454.48     44.66 o
  -1   1   7     5285.56     5707.55    150.51 o
   0   1   7      972.25      666.13     78.59 o
   1   1   7    18028.82    14512.22    915.40 o
   2   1   7      577.37      560.72     65.43 o
   3   1   7     2483.63     2418.68    166.78 o
   4   1   7     1910.05     2020.09     88.97 o
   5   1   7     1251.80     1304.84     74.88 o
   6   1   7       66.00      131.71     41.17 o
   7   1   7        3.73       50.62     37.26 o
   8   1   7       39.16      135.88     51.11 o
   9   1   7        4.90       70.11     53.28 o
 -10   2   7       44.45      134.80     50.36 o
  -9   2   7      266.27      352.28     63.32 o
  -8   2   7        0.81       74.72     48.14 o
  -7   2   7      190.75      346.26     42.72 o
  -6   2   7      243.20      372.76     86.01 o
  -5   2   7     1623.96     1591.26     68.99 o
  -4   2   7      393.32      476.10     46.17 o
  -3   2   7    18039.46    18428.70    539.07 o
  -2   2   7    12808.86    13043.49     94.98 o
  -1   2   7      285.46      195.37     61.48 o
   0   2   7     9986.04     8888.28   1254.88 o
   1   2   7     3464.35     2814.19    399.64 o
   2   2   7     6123.11     5088.61    336.62 o
   3   2   7     2635.52     2401.85    222.67 o
   4   2   7     2230.39     2320.26     54.31 o
   5   2   7     3556.60     3775.83    121.03 o
   6   2   7        7.91      -39.55     49.47 o
   7   2   7       34.10        8.58     54.62 o
   8   2   7       54.85      127.15     45.19 o
   9   2   7       70.02      138.76     53.66 o
 -10   3   7        3.98      -51.08     51.08 o
  -9   3   7        6.63       95.89     70.61 o
  -8   3   7      215.96      334.54     78.07 o
  -7   3   7      225.14      217.24     56.55 o
  -6   3   7     6330.02     6187.08    147.72 o
  -5   3   7     2192.44     2310.57    168.89 o
  -4   3   7       24.80      -42.40     42.40 o
  -3   3   7    10466.95    10581.18    606.57 o
  -2   3   7    16568.47    17587.87    495.23 o
  -1   3   7     5572.48     4525.34    851.63 o
   0   3   7     3555.82     3674.68    411.38 o
   1   3   7    25748.80    21244.08   5009.34 o
   2   3   7    25645.32    25615.53   1662.89 o
   3   3   7     3002.70     2912.80     63.16 o
   4   3   7       37.51      134.54     41.95 o
   5   3   7      896.72     1053.73     75.05 o
   6   3   7     2658.90     2393.70    153.35 o
   7   3   7        0.09      191.89     43.82 o
   8   3   7     1001.53      905.96     60.32 o
   9   3   7      112.16      224.39     91.32 o
 -10   4   7       71.18      143.60     64.38 o
  -9   4   7      195.33      150.97    100.74 o
  -8   4   7        2.43      236.06     98.59 o
  -7   4   7     1063.33     1206.20    121.54 o
  -6   4   7       21.66      107.05     43.15 o
  -5   4   7     2247.98     2336.52     83.13 o
  -4   4   7     1992.71     2105.19    120.62 o
  -3   4   7     9915.60     9923.87     91.00 o
  -2   4   7    41948.84    42851.30    164.17 o
  -1   4   7       98.31      105.29     47.03 o
   0   4   7     4045.91     4286.21    317.71 o
   1   4   7     6694.02     5834.16    522.55 o
   2   4   7    27621.96    25764.54   2171.05 o
   3   4   7     1740.32     2032.28     70.08 o
   4   4   7     5344.67     5219.34    114.25 o
   5   4   7     5676.37     5558.51    386.04 o
   6   4   7      243.76      342.20     87.19 o
   7   4   7      579.10      668.96     64.59 o
   8   4   7       18.25       -7.30     66.54 o
   9   4   7      121.95       86.79     58.85 o
 -10   5   7       73.15      -69.28    102.56 o
  -9   5   7       77.88      284.45     54.91 o
  -8   5   7      427.87      440.06     68.80 o
  -7   5   7      280.50      355.77    109.27 o
  -6   5   7     4390.68     4597.92    289.22 o
  -5   5   7     1275.08     1312.01    131.65 o
  -4   5   7     4043.82     4181.35     78.01 o
  -3   5   7     8100.31     8312.12     91.90 o
  -2   5   7      927.89      735.34    108.97 o
  -1   5   7    30692.92    28765.34   2990.37 o
   0   5   7      638.95      540.04     62.24 o
   1   5   7    34504.01    31826.93   3325.19 o
   2   5   7     8680.94     8142.31    720.79 o
   3   5   7     3199.58     3000.90    289.35 o
   4   5   7     5990.43     5932.00    244.09 o
   5   5   7     1013.81      860.01     53.08 o
   6   5   7     2144.05     2040.11    148.57 o
   7   5   7        1.90       -4.20     61.10 o
   8   5   7      429.19      297.00     53.70 o
   9   5   7      116.50      141.97    146.77 o
  -9   6   7      220.40      227.20     69.35 o
  -8   6   7       86.00      154.18    124.03 o
  -7   6   7     1263.40     1144.73     84.48 o
  -6   6   7      234.62      322.02     64.22 o
  -5   6   7    10063.70     9234.67    791.22 o
  -4   6   7     1530.11     1772.95     75.43 o
  -3   6   7    11229.42    11645.53    323.68 o
  -2   6   7    12087.38    10836.34   1184.19 o
  -1   6   7     2137.28     1928.56    220.61 o
   0   6   7    49202.81    52230.67   1055.95 o
   1   6   7       21.86       43.18     67.05 o
   2   6   7     6925.08     6372.79    383.89 o
   3   6   7     4512.27     4017.79    309.99 o
   4   6   7     4523.31     4133.18    223.53 o
   5   6   7     5537.22     5039.36    345.16 o
   6   6   7       34.82      115.50     52.23 o
   7   6   7      548.63      551.81     66.91 o
   8   6   7      151.09      192.08     66.88 o
  -9   7   7       85.43       91.34     91.25 o
  -8   7   7      526.33      475.34     81.10 o
  -7   7   7       42.84      -31.57    104.30 o
  -6   7   7     1940.29     1542.70     95.67 o
  -5   7   7     1551.22     1606.64    121.72 o
  -4   7   7     9747.88     9809.21    269.66 o
  -3   7   7    10526.32    10456.10    580.77 o
  -2   7   7     2125.60     2022.46    238.23 o
  -1   7   7    17916.52    18391.73    940.31 o
   0   7   7       13.91       33.40     88.62 o
   1   7   7    13736.95    14606.84    876.10 o
   2   7   7      605.07      496.43     60.25 o
   3   7   7     3005.39     2896.90    197.79 o
   4   7   7     6325.07     6407.91    282.45 o
   5   7   7       50.72      -70.84    113.09 o
   6   7   7     1668.09     1333.60     87.98 o
   7   7   7        6.94      339.35    194.73 o
   8   7   7      357.71      301.52    142.69 o
  -8   8   7       11.70       28.99     64.18 o
  -7   8   7     1437.96     1341.52     66.48 o
  -6   8   7       19.72      -50.16     52.78 o
  -5   8   7     2105.87     1928.72    254.17 o
  -4   8   7     3756.57     3710.11     87.18 o
  -3   8   7     1529.33     1584.09    140.64 o
  -2   8   7    11430.21    11200.20    628.52 o
  -1   8   7     2968.21     3482.12    122.81 o
   0   8   7     3299.32     3791.34     80.64 o
   1   8   7     9030.43    10099.74    719.26 o
   2   8   7     4797.53     4458.37    245.74 o
   3   8   7     3339.92     3028.39    138.23 o
   4   8   7      831.83      731.34     49.31 o
   5   8   7     1661.21     1479.73     78.49 o
   6   8   7       56.02      181.90     52.33 o
   7   8   7      951.18      760.37     59.50 o
   8   8   7      163.43      299.25     73.58 o
  -8   9   7      149.09       97.37     64.90 o
  -7   9   7        2.09      -59.56     59.56 o
  -6   9   7     1020.54      869.73     77.54 o
  -5   9   7       11.90      -75.86     75.86 o
  -4   9   7     1349.93     1425.01    211.71 o
  -3   9   7     5992.78     5768.48    324.23 o
  -2   9   7      782.48      809.83     65.52 o
  -1   9   7     6013.72     6203.79    148.97 o
   0   9   7     1274.30     1439.68     74.64 o
   1   9   7     2906.61     3438.91    190.20 o
   2   9   7     2596.09     2467.75    186.88 o
   3   9   7     3359.07     3313.60    134.48 o
   4   9   7     1786.59     1528.30     53.17 o
   5   9   7      147.98       92.46     57.93 o
   6   9   7      684.75      591.91     54.74 o
   7   9   7       72.60      289.98     82.65 o
  -7  10   7      201.18      346.23     83.00 o
  -6  10   7        8.93      -36.54     74.51 o
  -5  10   7     1318.97     1062.55     70.99 o
  -4  10   7      344.03      340.68     70.75 o
  -3  10   7      242.13      273.08     57.86 o
  -2  10   7     1422.06     1471.87     74.42 o
  -1  10   7        5.96      -17.06     54.58 o
   0  10   7     6509.76     6736.80     78.64 o
   1  10   7      362.63      428.41     88.73 o
   2  10   7      393.17      464.64     83.38 o
   3  10   7     2120.35     2153.53     86.09 o
   4  10   7        1.19       34.72     48.85 o
   5  10   7      594.79      557.10     61.12 o
   6  10   7        2.61       14.16     64.71 o
  -6  11   7       72.78      -88.02     88.02 o
  -5  11   7      118.95       70.17    133.52 o
  -4  11   7     1009.32      903.75     75.83 o
  -3  11   7        5.28       67.83     69.68 o
  -2  11   7       90.38      206.47     68.11 o
  -1  11   7     1561.68     1699.76    124.88 o
   0  11   7      401.07      289.23     61.77 o
   1  11   7      741.58      735.32     63.42 o
   2  11   7       47.96      167.29     59.66 o
   3  11   7       25.77       76.79     49.27 o
   4  11   7      623.16      593.51     54.57 o
   5  11   7       19.39       82.63     55.97 o
  -5  12   7        4.04       87.17     62.64 o
  -4  12   7      189.50      155.46     75.90 o
  -3  12   7       61.98       -0.12     63.48 o
  -2  12   7       11.81      -27.98    104.47 o
  -1  12   7       10.99      235.28    185.62 o
   0  12   7       13.45      -43.27     86.62 o
   1  12   7      175.81      148.61     63.46 o
   2  12   7       14.38      -10.14    100.38 o
   3  12   7      161.49      254.43    135.79 o
   4  12   7      160.16      244.48     54.78 o
  -4  13   7      134.27      403.70    309.48 o
  -3  13   7       57.71      218.58    127.14 o
  -2  13   7       53.03       85.41     90.47 o
  -1  13   7      241.65      193.04    193.54 o
   0  13   7      140.78       89.79    249.44 o
   1  13   7      415.70      244.70     84.08 o
   2  13   7      360.10      419.18     69.47 o
   3  13   7       31.29       72.41     67.73 o
 -10   0   8      309.43       97.90    132.41 o
  -9   0   8      117.01      289.09     59.94 o
  -8   0   8      642.27      785.06     58.72 o
  -7   0   8       51.70       36.47     89.93 o
  -6   0   8     2107.47     2008.82    323.93 o
  -5   0   8    17964.61    16908.92   1400.18 o
  -4   0   8     6286.07     6609.94    702.08 o
  -3   0   8    40363.33    45211.97    239.08 o
  -2   0   8    22463.98    23227.11    201.72 o
   0   0   8    16065.67     8812.72    167.45 o
   1   0   8    53869.13    36688.87   1518.87 o
   2   0   8    21401.43    19278.03   1627.68 o
   3   0   8     2766.91     2757.30    125.05 o
   4   0   8    19652.86    20516.57    353.99 o
   5   0   8     2249.15     2349.18     80.73 o
   6   0   8      332.62      312.97     71.78 o
   7   0   8      125.46      156.04     72.22 o
   8   0   8      171.91      220.17     59.54 o
   9   0   8      383.64      282.12     78.34 o
 -10   1   8       13.48     -107.33    107.33 o
  -9   1   8      456.92      428.09     63.16 o
  -8   1   8       51.79       15.58     93.54 o
  -7   1   8     2865.91     3188.33     89.88 o
  -6   1   8     6399.51     6815.43    180.38 o
  -5   1   8       72.84       60.55     47.46 o
  -4   1   8     8989.34     9153.74    153.55 o
  -3   1   8      712.76      513.02     51.17 o
  -2   1   8    34109.85    30564.41   4788.23 o
  -1   1   8    23116.71    25941.31    267.48 o
   0   1   8    37502.99    22515.87    271.25 o
   1   1   8    49716.62    42077.79   2126.35 o
   2   1   8      144.15      258.34     53.00 o
   3   1   8    10183.13     9880.31    193.05 o
   4   1   8       22.42       92.42     44.36 o
   5   1   8     9516.88     9886.58    371.62 o
   6   1   8     1764.49     1771.10     76.16 o
   7   1   8      211.94      195.12     50.91 o
   8   1   8      601.29      737.41     98.09 o
   9   1   8        1.37      -50.51     50.51 o
 -10   2   8      216.01      395.71    158.10 o
  -9   2   8       49.10      106.87     81.31 o
  -8   2   8      500.01      511.47    122.47 o
  -7   2   8      862.62      918.20    117.00 o
  -6   2   8     3779.81     3883.41    179.38 o
  -5   2   8     3927.37     4276.41    146.74 o
  -4   2   8      121.62       95.79     55.03 o
  -3   2   8    32895.98    29773.76   2619.23 o
  -2   2   8     4315.76     5116.39    115.47 o
  -1   2   8     8918.43     9650.15    174.65 o
   0   2   8     5576.96     5580.58    531.72 o
   1   2   8     7419.26     6168.34   2337.47 o
   2   2   8    45212.06    41665.31   1550.18 o
   3   2   8     2947.46     2976.48     61.55 o
   4   2   8     6567.36     6238.95     69.57 o
   5   2   8     3807.35     4062.65    226.20 o
   6   2   8      446.11      442.44     41.94 o
   7   2   8      483.15      530.76     57.04 o
   8   2   8       57.26       96.98     47.96 o
   9   2   8       96.04      191.45     59.69 o
 -10   3   8       34.15       43.41     67.08 o
  -9   3   8      240.65      289.67     59.61 o
  -8   3   8       92.17      232.43    130.44 o
  -7   3   8     1365.71     1480.93    108.18 o
  -6   3   8     1897.15     2076.03    192.96 o
  -5   3   8     1017.05      976.02     56.51 o
  -4   3   8     4756.41     4817.77    292.27 o
  -3   3   8      915.69      891.59     64.72 o
  -2   3   8    32962.83    34612.77   1885.78 o
  -1   3   8      572.34      641.01    121.13 o
   0   3   8     7361.35     6151.54    213.92 o
   1   3   8    13203.57     9831.94   4652.73 o
   2   3   8      216.13      207.07     50.36 o
   3   3   8     9223.03     8283.30    742.45 o
   4   3   8      113.95      224.62     81.35 o
   5   3   8     1302.75     1225.12    109.67 o
   6   3   8     1216.63     1284.55     59.80 o
   7   3   8      384.29      350.64     42.26 o
   8   3   8      141.08      121.84     64.60 o
   9   3   8       10.01      149.29     59.30 o
 -10   4   8        3.50      175.94     58.34 o
  -9   4   8       20.60       41.05    106.21 o
  -8   4   8      314.54      357.63     51.03 o
  -7   4   8      324.39      354.86     48.52 o
  -6   4   8      189.39      326.92     46.36 o
  -5   4   8     3354.58     3318.95    276.77 o
  -4   4   8     1080.67     1088.93     56.07 o
  -3   4   8     2676.18     2992.06     85.95 o
  -2   4   8      169.10      144.92     65.47 o
  -1   4   8     9040.82     8444.44    462.01 o
   0   4   8     9515.15     9354.74    594.02 o
   1   4   8     1325.08     1178.38    553.11 o
   2   4   8     1011.97      983.79     82.69 o
   3   4   8      150.06       -0.38     69.18 o
   4   4   8     4639.30     4705.80    133.72 o
   5   4   8      462.41      476.30     53.30 o
   6   4   8      234.82      431.08    101.37 o
   7   4   8      425.84      476.27     59.08 o
   8   4   8        3.26       27.90     59.18 o
   9   4   8       40.60       78.90     53.17 o
  -9   5   8       93.11      109.93     45.58 o
  -8   5   8        4.44      -99.27     99.27 o
  -7   5   8        2.41      101.64     77.37 o
  -6   5   8       13.63       69.36     89.77 o
  -5   5   8       49.88       60.28     56.92 o
  -4   5   8     5938.57     6478.87    174.81 o
  -3   5   8       16.43      -65.09     69.70 o
  -2   5   8      302.45      352.65     57.11 o
  -1   5   8     4833.02     4310.01    460.19 o
   0   5   8     4960.48     5119.95    421.75 o
   1   5   8       16.01       65.17     59.71 o
   2   5   8      190.83      167.57     49.96 o
   3   5   8     3006.90     2973.67    255.58 o
   4   5   8     3541.91     3249.19    255.48 o
   5   5   8      349.82      350.71     82.76 o
   6   5   8        0.37       12.91     84.08 o
   7   5   8        2.85      115.60    109.02 o
   8   5   8       94.53       99.62     64.94 o
   9   5   8        2.94       91.13     74.86 o
  -9   6   8       17.01       34.82    139.31 o
  -8   6   8       98.50      154.95     74.58 o
  -7   6   8       11.64      -56.24     94.52 o
  -6   6   8        0.43      -10.08     50.55 o
  -5   6   8      296.46      403.30     45.33 o
  -4   6   8      516.08      424.26     78.42 o
  -3   6   8      559.62      527.46     45.12 o
  -2   6   8      374.06      436.36     57.12 o
  -1   6   8     1050.81     1018.02    139.41 o
   0   6   8     2349.93     2620.11    256.30 o
   1   6   8     1223.47     1341.56    107.17 o
   2   6   8      193.84      184.58     45.16 o
   3   6   8        8.85       -2.06     54.94 o
   4   6   8      314.30      308.21     50.38 o
   5   6   8       37.11       92.04     56.94 o
   6   6   8       16.79       27.29    109.18 o
   7   6   8      168.42      204.82     92.82 o
   8   6   8       97.25      134.84     47.71 o
  -9   7   8       21.03      300.37     64.43 o
  -8   7   8        0.04      -24.98    112.54 o
  -7   7   8       10.74       86.74    104.19 o
  -6   7   8      472.59      504.59     61.91 o
  -5   7   8      285.57      321.69     43.51 o
  -4   7   8      565.78      679.31     96.21 o
  -3   7   8      571.00      645.28     62.08 o
  -2   7   8      312.99      479.55     79.99 o
  -1   7   8     2875.91     3301.03    157.62 o
   0   7   8     4136.20     3545.66    553.16 o
   1   7   8       67.58      128.84     54.43 o
   2   7   8     1466.94     1413.41    109.90 o
   3   7   8        0.38       17.21     62.17 o
   4   7   8       24.91       62.67     49.31 o
   5   7   8     1755.96     1588.02     65.77 o
   6   7   8       39.44      105.37     53.66 o
   7   7   8       29.04      -73.07    101.70 o
   8   7   8       24.69       51.02     57.59 o
  -8   8   8       81.31      122.15    156.75 o
  -7   8   8       50.75       75.73     57.23 o
  -6   8   8       42.33      -16.38     79.34 o
  -5   8   8      889.33      886.05    139.02 o
  -4   8   8      178.44      248.36     64.33 o
  -3   8   8     2145.15     2130.28     66.85 o
  -2   8   8      975.10      921.33     54.42 o
  -1   8   8      457.32      606.65     53.63 o
   0   8   8     2320.73     2706.69     89.43 o
   1   8   8     3221.08     3740.12    380.32 o
   2   8   8     1474.38     1493.91     64.10 o
   3   8   8      288.80      337.24     49.84 o
   4   8   8     2365.23     2420.64    150.04 o
   5   8   8        0.10       40.16     51.77 o
   6   8   8       41.90       82.03     65.32 o
   7   8   8        6.72      230.94    153.13 o
  -8   9   8       57.23      208.24    107.24 o
  -7   9   8      430.51      386.86     57.37 o
  -6   9   8      248.39      268.39     69.29 o
  -5   9   8       25.69      230.81     60.25 o
  -4   9   8     1380.16     1419.90    188.48 o
  -3   9   8       80.87       54.61     64.77 o
  -2   9   8     6368.58     6822.46    202.41 o
  -1   9   8       23.01      -64.97     64.97 o
   0   9   8     1773.58     1901.91    149.25 o
   1   9   8     4470.67     5003.63    394.38 o
   2   9   8      955.11     1291.80    134.97 o
   3   9   8     1775.66     1669.96     49.80 o
   4   9   8      190.64      146.86     51.33 o
   5   9   8      572.01      672.62     48.10 o
   6   9   8       70.90      126.03     59.45 o
   7   9   8      268.98      228.84    162.41 o
  -7  10   8      415.55      419.77     59.11 o
  -6  10   8      742.75      657.84     64.43 o
  -5  10   8      492.35      656.68     78.12 o
  -4  10   8        3.75       87.86     57.01 o
  -3  10   8     3596.78     3648.06    168.04 o
  -2  10   8      305.71      307.29     55.59 o
  -1  10   8     5096.13     5461.77     99.05 o
   0  10   8     1034.25     1039.76     64.98 o
   1  10   8      349.10      388.14     82.01 o
   2  10   8     4732.22     4973.33    473.13 o
   3  10   8     1177.61     1276.52     64.31 o
   4  10   8     1306.23     1017.16     77.81 o
   5  10   8      130.87      165.01     55.87 o
   6  10   8      287.95      495.24     62.21 o
  -6  11   8      835.17      771.74     69.15 o
  -5  11   8      423.17      331.20    105.19 o
  -4  11   8     2539.93     2336.06    178.92 o
  -3  11   8        0.98      -59.41     70.52 o
  -2  11   8     3089.18     3120.99    181.39 o
  -1  11   8     1202.61     1305.08     79.34 o
   0  11   8     3957.02     4242.24    117.39 o
   1  11   8     1994.09     1819.44     90.74 o
   2  11   8      465.33      543.04    154.32 o
   3  11   8     2131.98     2373.52    164.08 o
   4  11   8      157.93      326.52     64.48 o
   5  11   8      759.76      587.99     89.38 o
  -5  12   8     1356.30     1140.48    193.22 o
  -4  12   8      275.87      613.83    195.31 o
  -3  12   8     1565.92     1408.91    111.05 o
  -2  12   8      205.75      222.52     53.97 o
  -1  12   8     2623.27     2788.56     73.01 o
   0  12   8     2776.17     2405.24    217.69 o
   1  12   8     1782.27     1853.85    129.08 o
   2  12   8     1279.88      990.17     93.49 o
   3  12   8       60.73      131.94     59.17 o
   4  12   8     2397.91     2341.89     72.20 o
  -3  13   8        3.29      -61.39     61.39 o
  -2  13   8     1494.53     1577.56     65.47 o
  -1  13   8      609.81      597.95    133.11 o
   0  13   8     1464.70     1226.83     87.76 o
   1  13   8     1645.29     1244.69    179.91 o
   2  13   8      353.89      468.58    112.04 o
 -10   1   9       19.48       89.24    107.64 o
  -9   1   9       25.20      117.78     50.70 o
  -8   1   9       60.76      149.50     62.82 o
  -7   1   9       47.85        3.42     39.37 o
  -6   1   9      560.23      568.45     56.38 o
  -5   1   9     1018.13     1129.26     50.64 o
  -4   1   9      263.57      159.67     44.27 o
  -3   1   9     2355.82     2253.48     64.70 o
  -2   1   9      975.73      873.38     70.88 o
  -1   1   9     5154.55     5630.85    158.19 o
   0   1   9     9170.53     7824.77    707.61 o
   1   1   9     4009.67     3353.14    212.69 o
   2   1   9      276.70      295.89     54.67 o
   3   1   9       10.77       50.81     45.38 o
   4   1   9     2367.69     2237.03     60.29 o
   5   1   9      779.33      874.11     54.17 o
   6   1   9        3.10       69.04     66.49 o
   7   1   9        0.24      145.33     51.67 o
   8   1   9        4.47      109.60     64.83 o
   9   1   9       24.91       17.96     54.33 o
 -10   2   9       48.77      183.57    117.47 o
  -9   2   9        1.45      198.48    113.41 o
  -8   2   9        2.46      -38.65     50.12 o
  -7   2   9      397.59      492.81    131.25 o
  -6   2   9     1715.22     1815.43    144.67 o
  -5   2   9      961.67     1002.89     70.27 o
  -4   2   9     5439.93     5376.45    257.53 o
  -3   2   9     1809.61     2009.59    124.18 o
  -2   2   9      189.55      200.59     63.47 o
  -1   2   9      450.21      422.75     64.75 o
   0   2   9     9788.52     9689.30    989.60 o
   1   2   9     9481.68     6616.07   1128.78 o
   2   2   9      973.10      952.44     65.61 o
   3   2   9       35.50       85.09     52.40 o
   4   2   9     1646.85     1745.81     62.49 o
   5   2   9      438.60      434.94     47.25 o
   6   2   9      134.58      115.34     51.39 o
   7   2   9       91.35       28.24     47.27 o
   8   2   9      230.09      373.36     80.86 o
   9   2   9       26.42      -22.95     60.77 o
 -10   3   9       16.19        8.18    104.14 o
  -9   3   9       60.75       29.90    116.14 o
  -8   3   9        3.61       -4.58     53.25 o
  -7   3   9     1535.51     1746.16     78.72 o
  -6   3   9        8.72       69.19     62.10 o
  -5   3   9      247.74      456.31    111.70 o
  -4   3   9      179.34      314.07     57.34 o
  -3   3   9    13521.83    13919.88    733.59 o
  -2   3   9    25912.32    26938.66   1099.17 o
  -1   3   9     4542.31     4401.25    399.37 o
   0   3   9     2790.07     2580.32    112.31 o
   1   3   9     3006.97     2467.57   1095.67 o
   2   3   9     6740.63     5912.87    806.85 o
   3   3   9       30.61       76.35     55.86 o
   4   3   9     6436.49     6617.54    206.56 o
   5   3   9     3699.96     3921.81    141.30 o
   6   3   9       62.12       45.00     42.81 o
   7   3   9      253.33      304.77     52.60 o
   8   3   9       13.54       99.88     67.10 o
   9   3   9       60.37      -17.86     58.79 o
 -10   4   9      131.75      130.64     68.80 o
  -9   4   9        1.90      -26.96     63.45 o
  -8   4   9      324.32      450.48    117.81 o
  -7   4   9      335.37      257.16     63.78 o
  -6   4   9     4298.34     4926.72    339.85 o
  -5   4   9      127.40      132.81    118.44 o
  -4   4   9     3371.49     3334.70    329.27 o
  -3   4   9    17414.21    18473.25    306.06 o
  -2   4   9     6116.28     6185.05    122.48 o
  -1   4   9     3776.89     3669.81    180.19 o
   0   4   9     2462.37     2548.07     85.72 o
   1   4   9    35532.78    28524.47   7213.96 o
   2   4   9     6023.78     5401.13   1062.07 o
   3   4   9     9795.27     9143.68    696.06 o
   4   4   9     1120.74     1138.04     80.67 o
   5   4   9       43.13      154.35    109.79 o
   6   4   9     1190.99     1318.85    122.80 o
   7   4   9      345.43      469.17     55.96 o
   8   4   9      500.94      417.45     46.67 o
   9   4   9       29.85      119.66     90.50 o
  -9   5   9      205.74      380.06     68.99 o
  -8   5   9      165.49      256.46     80.41 o
  -7   5   9     1402.79     1552.01    145.98 o
  -6   5   9      182.26      125.67     54.50 o
  -5   5   9     3488.47     3203.65    350.98 o
  -4   5   9      208.94      145.28     60.55 o
  -3   5   9     8251.20     8387.36    181.78 o
  -2   5   9    17578.35    15372.51   2206.25 o
  -1   5   9     1968.07     1610.18     67.94 o
   0   5   9    29248.08    31780.10   2215.72 o
   1   5   9      614.38      591.74     71.93 o
   2   5   9     6920.66     6143.95   1255.28 o
   3   5   9     1653.99     1426.05    121.46 o
   4   5   9     7177.13     7342.41    289.54 o
   5   5   9     2929.92     2889.25     81.21 o
   6   5   9      338.37      317.24     49.84 o
   7   5   9      412.06      379.52     68.58 o
   8   5   9       15.84        0.20     86.45 o
  -9   6   9      121.82      173.16     57.18 o
  -8   6   9      342.48      324.28    150.37 o
  -7   6   9       60.02        3.75     87.57 o
  -6   6   9     2487.59     2534.25    217.73 o
  -5   6   9      477.45      595.86    108.78 o
  -4   6   9    11456.51    11395.23    268.94 o
  -3   6   9      446.36      454.83     59.28 o
  -2   6   9      228.52      293.77     56.61 o
  -1   6   9    21178.22    20180.43   1383.35 o
   0   6   9      779.91      830.28     78.87 o
   1   6   9    22547.24    23448.50   1070.76 o
   2   6   9      161.14       98.04     61.27 o
   3   6   9     3406.23     2892.53    264.82 o
   4   6   9     4273.29     4198.66    287.60 o
   5   6   9      413.43      488.44     57.25 o
   6   6   9      321.78      327.20     49.38 o
   7   6   9        5.68      106.92     77.19 o
   8   6   9      378.61      268.12    104.48 o
  -9   7   9      107.68      227.67     58.11 o
  -8   7   9      146.80      324.78     51.35 o
  -7   7   9      671.03      626.69    172.62 o
  -6   7   9       21.13       -0.05     49.92 o
  -5   7   9     3805.56     3156.30    343.13 o
  -4   7   9     1883.72     2236.24    224.48 o
  -3   7   9    10045.46    10669.40    365.91 o
  -2   7   9     2934.50     3070.98    167.73 o
  -1   7   9     3067.42     3594.75     70.80 o
   0   7   9    18403.14    18848.93   1692.10 o
   1   7   9      744.04      677.30     56.72 o
   2   7   9     4566.91     4191.63    366.23 o
   3   7   9     3650.61     3614.50    279.25 o
   4   7   9      481.10      460.63     62.44 o
   5   7   9     2040.50     1774.87    142.77 o
   6   7   9       99.77       85.91     77.09 o
   7   7   9      833.34      795.84    108.16 o
   8   7   9       29.72       15.84     61.93 o
  -8   8   9      422.49      326.34     60.35 o
  -7   8   9       16.89      -35.51     58.26 o
  -6   8   9     1464.22     1374.15    252.99 o
  -5   8   9        4.20      -51.10     51.81 o
  -4   8   9     1884.66     1929.16    118.47 o
  -3   8   9     6990.43     7390.91    461.19 o
  -2   8   9     9375.59     9510.03    268.44 o
  -1   8   9     9265.73    10045.19    324.04 o
   0   8   9       99.96      -15.46    140.69 o
   1   8   9     6620.08     7656.83    386.22 o
   2   8   9     2811.49     2634.84    131.16 o
   3   8   9     6108.75     5312.63    371.75 o
   4   8   9     2121.44     1923.23    155.78 o
   5   8   9       16.49      140.66     52.69 o
   6   8   9     1052.92      860.51    109.04 o
   7   8   9       13.63      139.36     64.10 o
  -7   9   9      497.96      415.35    111.36 o
  -6   9   9       90.05       63.89     63.61 o
  -5   9   9     1755.92     1486.23     73.00 o
  -4   9   9      850.86      909.26     68.79 o
  -3   9   9     1104.50     1177.48     74.44 o
  -2   9   9     4295.56     4509.03    315.45 o
  -1   9   9     2175.43     2630.44     68.03 o
   0   9   9     4595.70     5437.40     87.17 o
   1   9   9     1408.67     1389.84    210.88 o
   2   9   9     5876.57     6948.38    501.79 o
   3   9   9     1656.85     1419.31     81.28 o
   4   9   9       43.21      131.43     55.55 o
   5   9   9      711.71      608.76     57.01 o
   6   9   9        8.67      123.18     81.18 o
  -7  10   9       33.44      185.39     71.89 o
  -6  10   9      281.11      125.22     61.67 o
  -5  10   9        1.79      -16.00     91.23 o
  -4  10   9     1058.15     1063.18     64.48 o
  -3  10   9      269.75      378.60    109.89 o
  -2  10   9      114.16       66.56     55.46 o
  -1  10   9     4915.92     5401.15    194.22 o
   0  10   9       64.88      133.02     58.41 o
   1  10   9     1319.63     1219.90    244.72 o
   2  10   9      380.33      413.14    102.02 o
   3  10   9      371.97      590.63     71.31 o
   4  10   9     1197.42     1043.11     75.78 o
   5  10   9       61.77       99.89     60.57 o
   6  10   9      186.29      245.31     70.78 o
  -6  11   9        2.26      -14.32     70.85 o
  -5  11   9      657.84      658.05    203.71 o
  -4  11   9       15.68      139.29    138.84 o
  -3  11   9      220.22      325.73    119.07 o
  -2  11   9      185.45      233.18     67.17 o
  -1  11   9      258.03      322.30     82.14 o
   0  11   9     2256.61     2452.84    174.51 o
   1  11   9       41.06      -87.90    239.85 o
   2  11   9       84.71       50.11     52.93 o
   3  11   9     1069.91     1248.86    101.68 o
   4  11   9       19.41      -40.79     60.11 o
   5  11   9      141.03      309.01    165.19 o
  -5  12   9        1.18       76.29     58.42 o
  -4  12   9      120.19      165.97     67.30 o
  -3  12   9       14.84      -23.50     54.11 o
  -2  12   9      102.13       67.71     60.08 o
  -1  12   9       31.61       51.33     84.78 o
   0  12   9      240.61      222.81     80.12 o
   1  12   9       29.53      -84.78    113.69 o
   2  12   9      348.98      124.19    104.60 o
   3  12   9       30.86      228.56    109.16 o
   4  12   9      172.41      173.53     79.73 o
  -3  13   9       13.78      173.86     74.20 o
  -2  13   9       36.05      -86.21    104.06 o
  -1  13   9        5.37      -50.23     66.52 o
   0  13   9      326.82      297.85     78.64 o
   1  13   9      431.50      488.21     92.31 o
   2  13   9        0.72       85.87     72.86 o
 -10   0  10        3.05      280.89     99.93 o
  -9   0  10      388.29      539.95     92.50 o
  -8   0  10      149.49      498.70    126.75 o
  -7   0  10     3218.35     3471.85     99.16 o
  -6   0  10     4622.96     4953.95    132.44 o
  -5   0  10     1568.95     1759.91     92.22 o
  -4   0  10    11746.89    13577.57    159.09 o
  -3   0  10     2769.82     2663.53     94.21 o
  -2   0  10     9179.27     8204.89    140.16 o
   0   0  10    76745.77    67798.32    367.65 o
   1   0  10    20460.01    14357.16    192.02 o
   2   0  10       40.57       54.84     73.70 o
   3   0  10     9202.43     9168.98    795.75 o
   4   0  10        4.12       51.16     75.44 o
   5   0  10     9427.85     7516.69   1302.63 o
   6   0  10      131.77      224.96    142.33 o
   7   0  10      867.04      814.18    240.99 o
   8   0  10      630.06      516.07     78.68 o
   9   0  10        2.16       88.55     76.29 o
 -10   1  10      126.23       61.24     98.02 o
  -9   1  10        0.27       23.94     69.73 o
  -8   1  10      827.49      827.65     44.12 o
  -7   1  10      318.77      399.91    116.59 o
  -6   1  10     2038.79     1906.26    241.74 o
  -5   1  10     3307.81     3358.54     67.87 o
  -4   1  10     9741.28     9649.38    568.55 o
  -3   1  10    37855.85    35524.05   1397.02 o
  -2   1  10     4571.17     4029.30    335.92 o
  -1   1  10    17019.48    17031.29    212.42 o
   0   1  10     6767.68     5983.69    384.45 o
   1   1  10    16293.91    13232.93    546.23 o
   2   1  10    10287.00     8980.40    326.95 o
   3   1  10     4463.50     4072.84    194.15 o
   4   1  10    17704.98    17573.78    238.20 o
   5   1  10      931.66      990.63     54.68 o
   6   1  10      553.88      495.85     50.63 o
   7   1  10      192.62      299.90     47.80 o
   8   1  10      138.37       23.71     46.37 o
   9   1  10      146.95       50.92     70.16 o
 -10   2  10       38.35      170.92     72.79 o
  -9   2  10      152.88       -6.47     64.28 o
  -8   2  10       32.31      192.03    108.76 o
  -7   2  10     3268.60     3392.47    202.39 o
  -6   2  10     1145.10     1206.87     67.07 o
  -5   2  10     1870.83     2128.73    202.68 o
  -4   2  10     8192.40     8042.49    359.77 o
  -3   2  10        0.49       -1.94     42.52 o
  -2   2  10    27688.74    26998.07    235.17 o
  -1   2  10      263.51      185.61     70.79 o
   0   2  10    11833.01    12472.33    872.04 o
   1   2  10    35345.88    28036.62   9480.11 o
   2   2  10     3887.32     3436.81    241.25 o
   3   2  10     5567.32     4549.90    222.35 o
   4   2  10      230.65      218.31     52.78 o
   5   2  10     1356.85     1256.08     71.95 o
   6   2  10      544.83      761.50     48.51 o
   7   2  10      964.37      969.64     75.44 o
   8   2  10      322.83      434.38     54.46 o
   9   2  10        0.64      -36.38     44.99 o
 -10   3  10       30.23       37.07     58.63 o
  -9   3  10       37.24      -38.51    106.86 o
  -8   3  10      177.07      359.88    109.90 o
  -7   3  10      199.69      319.18     87.08 o
  -6   3  10     1927.58     2055.37    209.17 o
  -5   3  10     1149.97     1025.57    149.66 o
  -4   3  10      554.46      658.32     82.98 o
  -3   3  10    16174.73    16560.07   1105.38 o
  -2   3  10        1.52      -36.33    136.57 o
  -1   3  10    13016.29     9667.28   3109.82 o
   0   3  10     2718.91     2976.31    121.22 o
   1   3  10       85.30      156.72     60.46 o
   2   3  10     9264.23     6615.67   1865.66 o
   3   3  10      942.91      749.49     57.60 o
   4   3  10     3221.01     2806.13    265.92 o
   5   3  10      617.08      636.11     50.86 o
   6   3  10      897.55      919.99     55.97 o
   7   3  10      358.67      317.75     89.94 o
   8   3  10       12.25       65.62    125.01 o
   9   3  10       60.21       16.13     69.69 o
  -9   4  10       50.76        7.52    160.39 o
  -8   4  10       48.01       46.27     45.72 o
  -7   4  10      144.48      184.45     50.27 o
  -6   4  10      422.72      387.08     41.26 o
  -5   4  10     1753.27     1703.41    281.41 o
  -4   4  10     3372.80     3371.71    446.27 o
  -3   4  10       45.08      109.79     66.84 o
  -2   4  10     3634.72     3550.21    290.76 o
  -1   4  10     4264.24     4205.96    192.66 o
   0   4  10     7677.19     9077.88    136.74 o
   1   4  10      266.33      429.58    255.91 o
   2   4  10      758.36      699.34     78.28 o
   3   4  10     3608.62     3442.79    280.41 o
   4   4  10      987.38      815.84     66.34 o
   5   4  10      700.36      598.86     56.47 o
   6   4  10      144.25      418.57     66.71 o
   7   4  10      121.41      138.80     59.44 o
   8   4  10      200.15      198.70     54.32 o
  -9   5  10        0.59      275.86    134.83 o
  -8   5  10      221.53      305.51     45.52 o
  -7   5  10       23.07        7.55     78.81 o
  -6   5  10       70.57       24.21     57.97 o
  -5   5  10     2133.87     2031.52    196.88 o
  -4   5  10      240.12      231.70    132.54 o
  -3   5  10       38.62      148.96     60.60 o
  -2   5  10        8.80        6.75     49.85 o
  -1   5  10     4728.39     4345.97    177.21 o
   0   5  10     4633.66     5717.52    507.29 o
   1   5  10     1452.68     1561.94     66.28 o
   2   5  10       15.35        4.63    130.67 o
   3   5  10     1555.32     1468.94    323.40 o
   4   5  10     1005.34      947.78    158.85 o
   5   5  10      200.23      317.24     66.47 o
   6   5  10      670.03      628.05    113.64 o
   7   5  10      104.24      182.61     61.64 o
   8   5  10        6.90       -5.96    131.78 o
  -9   6  10       11.46      193.36     60.19 o
  -8   6  10        9.50       13.88     58.03 o
  -7   6  10        1.03       30.36    151.22 o
  -6   6  10      192.39      263.13     44.58 o
  -5   6  10      132.91      166.84     57.95 o
  -4   6  10      196.31      271.86     55.80 o
  -3   6  10      247.33      331.32    117.00 o
  -2   6  10      292.88      328.13     47.77 o
  -1   6  10     2180.82     2115.00    120.71 o
   0   6  10      630.00      665.82     65.49 o
   1   6  10      164.21      254.63     64.79 o
   2   6  10      339.18      486.08    134.96 o
   3   6  10      655.44      657.03     63.12 o
   4   6  10       30.15       75.54     55.21 o
   5   6  10       64.13      156.39     67.31 o
   6   6  10        8.40       26.31     68.03 o
   7   6  10      127.88      161.51     63.27 o
   8   6  10        1.05       59.66     81.63 o
  -8   7  10       15.61       56.84    111.97 o
  -7   7  10       20.17       61.35     63.58 o
  -6   7  10       20.00      -81.06    114.72 o
  -5   7  10      287.53      346.80     61.76 o
  -4   7  10     1699.85     1700.69    130.54 o
  -3   7  10      504.74      577.75     60.38 o
  -2   7  10      436.73      447.69     71.35 o
  -1   7  10     1517.88     1547.21     62.20 o
   0   7  10      107.51      145.44     60.91 o
   1   7  10     2900.35     3030.53     92.78 o
   2   7  10      446.73      290.98     78.13 o
   3   7  10       79.01       91.12     55.44 o
   4   7  10     3089.83     3163.15    215.78 o
   5   7  10       70.12      138.74     49.03 o
   6   7  10       22.96       44.05     54.32 o
   7   7  10       75.43      105.46     70.02 o
  -8   8  10        0.49      213.01     59.12 o
  -7   8  10      331.33      243.79    215.59 o
  -6   8  10      170.44      127.91    133.35 o
  -5   8  10      127.96      107.86    145.74 o
  -4   8  10      913.78      827.34    119.98 o
  -3   8  10      205.16      271.16    115.37 o
  -2   8  10      506.27      715.32     65.04 o
  -1   8  10      318.60      428.47     60.88 o
   0   8  10     8312.90     8865.01    349.04 o
   1   8  10      956.73     1100.79     86.34 o
   2   8  10      894.92      930.59     57.72 o
   3   8  10      407.38      504.56     49.40 o
   4   8  10      191.66      190.87     66.42 o
   5   8  10      296.47      350.50     51.53 o
   6   8  10       83.29      157.71     54.79 o
   7   8  10      204.53      239.71     62.16 o
  -7   9  10       30.49      100.07    146.87 o
  -6   9  10      380.56      368.56     80.17 o
  -5   9  10      168.06       78.61     62.05 o
  -4   9  10       25.82       34.91     65.12 o
  -3   9  10     4179.28     4268.06    168.62 o
  -2   9  10      159.39      196.45     55.60 o
  -1   9  10     2064.00     2437.37    185.67 o
   0   9  10     1103.12     1228.40     83.23 o
   1   9  10      536.86      482.56    110.58 o
   2   9  10     2520.18     2823.55    136.40 o
   3   9  10     1668.34     1703.26    140.65 o
   4   9  10      802.28      693.41     58.54 o
   5   9  10        0.13       98.52     66.71 o
   6   9  10      325.88      394.56     55.98 o
  -7  10  10      298.25      324.56     63.68 o
  -6  10  10      258.77      398.41    116.07 o
  -5  10  10      728.33      683.69     88.36 o
  -4  10  10      989.49      979.43     87.76 o
  -3  10  10       48.14       11.26     82.51 o
  -2  10  10     5393.57     5432.80    362.31 o
  -1  10  10       40.10       96.84     60.44 o
   0  10  10     1945.86     2050.55     68.26 o
   1  10  10     2115.37     2368.11     98.58 o
   2  10  10     1568.84     2092.54    229.70 o
   3  10  10     1867.83     1805.28     79.39 o
   4  10  10       57.04       74.71     58.43 o
   5  10  10      315.73      320.00    101.34 o
  -6  11  10      379.82      242.46     55.28 o
  -5  11  10      987.16      914.81    125.93 o
  -4  11  10      706.18      783.45     86.75 o
  -3  11  10     1410.68     1281.01    110.21 o
  -2  11  10        4.39     -103.03    103.03 o
  -1  11  10     3928.37     4137.40    216.63 o
   0  11  10      854.01      876.65     76.93 o
   1  11  10     1596.01     1774.74    256.96 o
   2  11  10     1270.03     1205.33    122.64 o
   3  11  10      135.45      183.54     55.03 o
   4  11  10     1476.01     1258.13    121.85 o
   5  11  10        3.85       68.19    100.86 o
  -4  12  10     1740.14     1660.82     73.13 o
  -3  12  10      123.54       51.79     84.24 o
  -2  12  10     1810.14     1762.79     78.34 o
  -1  12  10     1071.89      914.54     75.52 o
   0  12  10     3325.48     3364.08     88.87 o
   1  12  10      423.93      282.85     89.88 o
   2  12  10      511.86      531.07     84.52 o
   3  12  10     1618.45     1914.03    155.29 o
  -2  13  10        0.97      162.65     71.02 o
  -1  13  10     1445.66     1433.85     70.00 o
   0  13  10      949.29      711.29    178.13 o
   1  13  10      838.97      728.89    255.64 o
 -10   1  11        1.00       45.67     82.83 o
  -9   1  11        4.84      275.09     93.36 o
  -8   1  11        3.88      224.89    127.39 o
  -7   1  11        1.39      100.94     56.32 o
  -6   1  11       75.98      176.95    157.67 o
  -5   1  11        9.95       -5.76     57.43 o
  -4   1  11     4100.43     4097.11    271.05 o
  -3   1  11       91.37      149.13     62.88 o
  -2   1  11     1292.56     1146.59     87.33 o
  -1   1  11     2831.94     2189.84    380.62 o
   0   1  11     3272.61     3331.15    129.01 o
   1   1  11     2421.32     1988.87    102.71 o
   2   1  11        3.01       -3.24     47.16 o
   3   1  11       12.88       23.90     55.04 o
   4   1  11      846.21      827.15     58.51 o
   5   1  11       14.10       36.27     46.52 o
   6   1  11       96.51      182.43     52.62 o
   7   1  11        5.46      112.78     48.98 o
   8   1  11       67.71      119.80     61.19 o
   9   1  11        3.30       33.02     96.79 o
 -10   2  11       42.57      100.44     63.32 o
  -9   2  11       18.45       97.94     60.03 o
  -8   2  11      209.61      185.36     56.64 o
  -7   2  11      506.24      460.05     44.45 o
  -6   2  11      986.72     1004.11    121.87 o
  -5   2  11      487.19      545.63     74.99 o
  -4   2  11      180.80       94.80     90.67 o
  -3   2  11     5047.08     4224.92    489.88 o
  -2   2  11     2060.87     1920.94    125.52 o
  -1   2  11     1241.76     1221.93     78.36 o
   0   2  11    17765.35    16700.63   1042.56 o
   1   2  11      534.91      380.26    108.24 o
   2   2  11      105.43      148.25     59.54 o
   3   2  11       78.57       76.02     60.41 o
   4   2  11     2711.73     2442.25     65.87 o
   5   2  11     1208.14     1150.86     57.58 o
   6   2  11       92.50       75.91     47.66 o
   7   2  11      148.08      143.04     54.41 o
   8   2  11        7.90       27.22     44.82 o
 -10   3  11       49.67      465.63    111.86 o
  -9   3  11        2.03       26.02    120.94 o
  -8   3  11      572.76      654.81    185.23 o
  -7   3  11       84.54      139.39     68.01 o
  -6   3  11     2428.92     2687.03    249.06 o
  -5   3  11      166.73      148.69     43.16 o
  -4   3  11     5533.86     5301.50    545.75 o
  -3   3  11    11360.86    12208.08    602.64 o
  -2   3  11     3001.40     3254.88    177.65 o
  -1   3  11      476.78      514.54     78.36 o
   0   3  11     2991.85     3803.77    124.36 o
   1   3  11    11651.05    11926.67   1939.87 o
   2   3  11      334.21      458.45    157.95 o
   3   3  11     6272.13     5574.14    358.67 o
   4   3  11     1314.81     1366.64    124.72 o
   5   3  11        3.33      -65.64     65.64 o
   6   3  11      242.07      312.08     61.87 o
   7   3  11      278.35      242.97     72.62 o
   8   3  11      305.55      369.30     60.44 o
  -9   4  11      137.86      359.76     59.46 o
  -8   4  11      504.41      539.13     58.61 o
  -7   4  11     2720.85     3070.46    496.98 o
  -6   4  11       53.95      113.92     74.85 o
  -5   4  11      817.16      776.45     47.14 o
  -4   4  11      463.14      481.36     60.04 o
  -3   4  11     8400.36     8277.39    393.35 o
  -2   4  11     6885.40     6012.18   1251.80 o
  -1   4  11    11997.04     8733.01   1310.40 o
   0   4  11    13606.15    17032.03    158.61 o
   1   4  11     2974.01     3224.33     90.24 o
   2   4  11     8641.29     7455.42    506.88 o
   3   4  11      826.92     1088.90    202.26 o
   4   4  11     3116.33     2596.77    372.03 o
   5   4  11     1388.51     1506.78     85.69 o
   6   4  11      388.89      416.81     90.25 o
   7   4  11      579.12      575.66     65.22 o
   8   4  11        7.77       12.77     64.83 o
  -9   5  11      190.15       95.35     56.17 o
  -8   5  11      132.19      -77.65    202.80 o
  -7   5  11      183.21      371.21     86.12 o
  -6   5  11     2584.70     2862.20    334.96 o
  -5   5  11       33.54        0.97     57.18 o
  -4   5  11     9486.79    10399.20    223.88 o
  -3   5  11     4011.93     4145.07     86.52 o
  -2   5  11     2014.55     1733.87    160.03 o
  -1   5  11    10115.20     9829.96    173.35 o
   0   5  11     3713.83     4796.63    124.39 o
   1   5  11    12714.75    12748.05    632.65 o
   2   5  11       47.58      125.01     90.39 o
   3   5  11    10054.38     9210.94   1669.40 o
   4   5  11     2883.19     2193.34     63.37 o
   5   5  11      688.58      530.58     53.30 o
   6   5  11       72.15       -3.71     53.84 o
   7   5  11       15.94       47.39     53.09 o
   8   5  11       75.52      110.21     48.96 o
  -9   6  11       58.40      -69.92     80.18 o
  -8   6  11      336.14      275.27    188.07 o
  -7   6  11      637.31      626.81     82.31 o
  -6   6  11       22.90      222.69    176.75 o
  -5   6  11     6098.45     5017.14    633.97 o
  -4   6  11      319.23      279.10     73.75 o
  -3   6  11     4646.98     4292.51    408.22 o
  -2   6  11     3480.56     3146.10    279.01 o
  -1   6  11     1998.19     2092.37    171.79 o
   0   6  11    25145.63    30134.22   2748.27 o
   1   6  11      842.18     1218.40    220.91 o
   2   6  11     4808.36     4801.98   1111.06 o
   3   6  11     2737.88     2687.43    569.76 o
   4   6  11     2184.42     1848.68    378.65 o
   5   6  11     1231.22     1006.20     64.02 o
   6   6  11      124.75       -7.17     64.00 o
   7   6  11      776.62      603.94     57.48 o
  -8   7  11      253.03      436.45     59.55 o
  -7   7  11      201.28      306.16     45.58 o
  -6   7  11     1392.07     1222.22    166.61 o
  -5   7  11      312.15      177.82     70.99 o
  -4   7  11     6878.05     7089.74    249.57 o
  -3   7  11     1534.31     1458.90    113.30 o
  -2   7  11     5020.73     5256.33     78.15 o
  -1   7  11     5655.23     5943.45    422.64 o
   0   7  11      113.73       82.62     78.26 o
   1   7  11     6812.13     7194.42    103.10 o
   2   7  11      163.50      456.39    149.62 o
   3   7  11     5914.06     4487.70   1537.61 o
   4   7  11     2862.49     2281.32    230.99 o
   5   7  11      691.11      825.72     99.73 o
   6   7  11     1193.71     1047.57     69.12 o
   7   7  11        0.20       40.32     99.43 o
  -8   8  11       81.54     -123.38    123.38 o
  -7   8  11      748.44      761.28     61.57 o
  -6   8  11      492.54      411.30    115.90 o
  -5   8  11     2104.02     1643.47    154.58 o
  -4   8  11     1246.43     1329.00    106.14 o
  -3   8  11     3556.58     3254.63    111.68 o
  -2   8  11     3133.52     3227.31    117.69 o
  -1   8  11     4839.86     5525.54    177.97 o
   0   8  11     2178.96     2690.38    330.63 o
   1   8  11       33.17      102.43     82.78 o
   2   8  11     8013.60     8579.72    261.10 o
   3   8  11      821.21      697.17    270.03 o
   4   8  11      481.40      451.26     84.15 o
   5   8  11      739.59      744.81     63.80 o
   6   8  11       79.58      165.66     71.68 o
   7   8  11      425.03      456.02     94.55 o
  -7   9  11      139.24       83.69    100.33 o
  -6   9  11      762.79      500.27     75.61 o
  -5   9  11       71.22      206.02     67.66 o
  -4   9  11      655.35      763.04     59.45 o
  -3   9  11     1040.57      850.53     71.51 o
  -2   9  11     3634.36     3778.61    265.81 o
  -1   9  11     3498.22     3533.93    114.15 o
   0   9  11        5.09       -6.91     60.52 o
   1   9  11     3927.48     4223.28    211.43 o
   2   9  11      132.87       75.94     69.37 o
   3   9  11     2155.43     2196.62     74.74 o
   4   9  11      356.69      302.48     69.09 o
   5   9  11      127.16       71.70     77.60 o
   6   9  11      782.06      714.42     94.53 o
  -6  10  11       21.34       51.05     55.35 o
  -5  10  11      902.75     1040.99     72.89 o
  -4  10  11        3.67       81.15     67.47 o
  -3  10  11      445.65      362.86     65.01 o
  -2  10  11     1365.97     1132.82     56.66 o
  -1  10  11      169.30      258.72     63.45 o
   0  10  11     2406.68     2576.58    189.60 o
   1  10  11       69.96      103.94     81.09 o
   2  10  11     1603.65     1721.91    115.22 o
   3  10  11     1201.41     1095.69     60.13 o
   4  10  11      227.13      248.03    109.33 o
   5  10  11      309.42      255.08     79.91 o
  -5  11  11        6.39      -72.17     72.17 o
  -4  11  11      455.02      489.93     73.06 o
  -3  11  11      209.71      274.86     70.39 o
  -2  11  11        4.70       60.96     57.29 o
  -1  11  11     1425.78     1563.96    109.87 o
   0  11  11        6.15       27.76    134.24 o
   1  11  11      495.35      409.07     85.02 o
   2  11  11      214.51      127.85    124.73 o
   3  11  11        1.19      190.64     65.15 o
   4  11  11      458.49      102.37     75.85 o
  -4  12  11       15.15      196.40    109.49 o
  -3  12  11       56.07       52.54     94.69 o
  -2  12  11        2.95      -66.96     86.41 o
  -1  12  11      135.17      222.31    158.70 o
   0  12  11       44.90      246.36     86.10 o
   1  12  11      121.02      -92.87    185.67 o
   2  12  11       48.30      -10.48     85.42 o
   3  12  11      161.24      -88.30     88.30 o
  -1  13  11      128.19      211.36     67.38 o
   0  13  11      121.54      148.21     69.16 o
 -10   0  12      178.05      255.52    138.53 o
  -9   0  12       35.13      233.98     98.92 o
  -8   0  12     1200.42     1269.13     99.18 o
  -7   0  12      144.82      326.70     88.26 o
  -6   0  12      625.65      613.23    124.51 o
  -5   0  12     1309.10     1235.75    126.17 o
  -4   0  12    16703.00    16223.76    172.27 o
  -3   0  12    13992.44    11027.14    134.42 o
  -2   0  12      254.55       79.34    104.26 o
   0   0  12     8052.94     8166.92    164.78 o
   1   0  12     9898.42     8617.57    178.60 o
   2   0  12      282.18      287.19    136.55 o
   3   0  12     2763.31     2567.32     88.07 o
   4   0  12    14468.58    14049.77    129.15 o
   5   0  12       47.17      114.86     76.50 o
   6   0  12     1266.13     1000.31     79.18 o
   7   0  12       11.62      116.72     76.76 o
   8   0  12      118.19       59.46    119.94 o
 -10   1  12        0.49       46.87    190.56 o
  -9   1  12       98.63      217.00     69.12 o
  -8   1  12       30.72      167.46    324.73 o
  -7   1  12     2169.38     2038.33    245.78 o
  -6   1  12      493.42      481.19     68.04 o
  -5   1  12     4953.94     5031.15    306.34 o
  -4   1  12     6881.97     7374.15    541.82 o
  -3   1  12      746.51      646.67     66.04 o
  -2   1  12     7774.11     6831.50     95.06 o
  -1   1  12      579.83      548.46     75.75 o
   0   1  12    36992.01    39648.05   1415.02 o
   1   1  12     9671.83     8353.12    877.08 o
   2   1  12     3183.60     2682.11    309.03 o
   3   1  12     7175.62     6606.89    340.91 o
   4   1  12       88.52      109.63     60.87 o
   5   1  12     1255.18     1292.50     56.57 o
   6   1  12       43.65       29.06     54.31 o
   7   1  12      846.84      673.73     77.04 o
   8   1  12      286.90      295.02     55.80 o
  -9   2  12       20.57      182.37     66.28 o
  -8   2  12      391.08      674.10     87.28 o
  -7   2  12      113.01      300.69     65.32 o
  -6   2  12      740.89      784.39     72.56 o
  -5   2  12       69.43       23.66     62.90 o
  -4   2  12     1277.99     1043.74    137.37 o
  -3   2  12    19262.93    17437.27   1143.84 o
  -2   2  12     2625.88     2458.34    129.43 o
  -1   2  12    15407.65    13004.24   1333.26 o
   0   2  12     3629.30     3987.88    377.58 o
   1   2  12     3036.77     1826.55     85.99 o
   2   2  12     6820.28     6275.66    544.78 o
   3   2  12     6340.18     4647.14    283.96 o
   4   2  12     3129.83     2496.39    176.02 o
   5   2  12      389.57      447.64     54.90 o
   6   2  12     1026.33     1056.50    105.36 o
   7   2  12      234.64      326.24     56.47 o
   8   2  12       43.77       81.07     54.87 o
  -9   3  12       50.15      122.28     72.03 o
  -8   3  12        6.84      193.66     80.84 o
  -7   3  12      496.40      463.41    108.84 o
  -6   3  12      430.93      670.73     94.48 o
  -5   3  12     1737.26     1858.14    209.15 o
  -4   3  12     4267.53     3881.70    353.36 o
  -3   3  12      271.33      341.08     67.68 o
  -2   3  12    11465.58    12101.04    195.72 o
  -1   3  12      486.24      456.19     85.99 o
   0   3  12     4370.58     5436.02    136.64 o
   1   3  12     6784.82     6229.37    137.48 o
   2   3  12     4747.51     4741.71    432.44 o
   3   3  12     6636.95     5137.08   1165.64 o
   4   3  12       12.96       67.86     69.75 o
   5   3  12      944.52      908.87     58.53 o
   6   3  12      107.88       75.52     63.57 o
   7   3  12      268.22      249.83     54.42 o
   8   3  12       83.45      163.03     65.92 o
  -9   4  12        1.55       37.23     85.67 o
  -8   4  12      267.92      322.56    110.09 o
  -7   4  12       38.37       81.33     49.47 o
  -6   4  12     1402.41     1208.22    126.64 o
  -5   4  12     1631.73     1729.02    311.78 o
  -4   4  12     1169.62     1424.65    170.40 o
  -3   4  12      735.18      775.13     74.68 o
  -2   4  12       10.26       14.44     54.37 o
  -1   4  12     8341.96     7165.02    358.84 o
   0   4  12     1114.29     1289.88    119.32 o
   1   4  12     3491.29     3216.33     95.76 o
   2   4  12     1632.64     1651.56    217.41 o
   3   4  12      456.57      463.27     79.77 o
   4   4  12     1134.74      913.73     63.57 o
   5   4  12       17.38      168.79     65.16 o
   6   4  12      594.70      555.49    107.53 o
   7   4  12      143.15      151.37     61.65 o
   8   4  12       67.62       96.07     49.40 o
  -9   5  12      121.11      177.16     56.37 o
  -8   5  12       11.26      -56.13     56.13 o
  -7   5  12       25.24       81.99     49.26 o
  -6   5  12       33.83       56.23     49.64 o
  -5   5  12      463.47      427.93     65.52 o
  -4   5  12      418.17      493.05     74.27 o
  -3   5  12     1046.54     1069.74    188.49 o
  -2   5  12      679.42      563.38     77.03 o
  -1   5  12     5930.54     5726.64    100.16 o
   0   5  12     1507.36     1485.24     83.29 o
   1   5  12      263.30      302.13    119.25 o
   2   5  12      180.19      212.65     77.96 o
   3   5  12     1260.86     1247.87    200.59 o
   4   5  12      135.98       51.28    186.21 o
   5   5  12      242.85      264.16     61.60 o
   6   5  12       30.95      -40.69     77.20 o
   7   5  12       83.85       80.15     68.56 o
   8   5  12       14.71       56.89     69.68 o
  -9   6  12        5.07      197.40    100.82 o
  -8   6  12        1.02      -85.76    132.86 o
  -7   6  12       55.48       93.07     55.69 o
  -6   6  12      115.42       87.74     63.59 o
  -5   6  12      157.57      172.87     54.41 o
  -4   6  12      177.52      161.19     74.65 o
  -3   6  12      138.17      284.41     50.42 o
  -2   6  12        0.51       20.84     48.22 o
  -1   6  12       12.08      102.37     54.72 o
   0   6  12      188.88      313.94     78.37 o
   1   6  12      464.10      523.78    109.26 o
   2   6  12     1193.85      956.60     66.18 o
   3   6  12     1046.78      949.03     98.05 o
   4   6  12      152.77      138.56     58.12 o
   5   6  12        0.66      -33.41     55.63 o
   6   6  12       47.69      283.21    124.85 o
   7   6  12       47.60       46.16     76.49 o
  -8   7  12       15.68      193.47    123.26 o
  -7   7  12       13.53      258.43     64.01 o
  -6   7  12      137.22      259.71    125.57 o
  -5   7  12      523.66      369.07     54.29 o
  -4   7  12      138.41      112.88     61.86 o
  -3   7  12       46.30       72.02     51.35 o
  -2   7  12      581.83      638.51     62.17 o
  -1   7  12       63.08       87.88     54.50 o
   0   7  12     4338.18     4870.46     92.35 o
   1   7  12      989.06     1091.92    116.36 o
   2   7  12        6.02      164.87     65.82 o
   3   7  12       36.71      -42.71     64.16 o
   4   7  12       64.98      232.96     71.09 o
   5   7  12       19.86      215.88     96.05 o
   6   7  12      431.79      426.22     75.62 o
   7   7  12       50.55      166.04     60.98 o
  -8   8  12      112.40       35.91     84.47 o
  -7   8  12        1.23       14.36    118.96 o
  -6   8  12       21.92       73.11     56.13 o
  -5   8  12       92.22      105.71     55.72 o
  -4   8  12      797.22      849.97     64.44 o
  -3   8  12      284.01      443.77     89.56 o
  -2   8  12       28.33      109.11     57.14 o
  -1   8  12     1847.82     1849.56    196.71 o
   0   8  12      224.66      243.36     68.24 o
   1   8  12     2229.19     3151.45    120.58 o
   2   8  12      261.81      323.30     81.36 o
   3   8  12     1071.85     1028.11    294.77 o
   4   8  12      556.15      631.87    110.16 o
   5   8  12       93.86      340.49     71.08 o
   6   8  12      143.67      181.56     88.10 o
  -7   9  12      281.17      138.19     64.98 o
  -6   9  12       12.12       44.53     74.91 o
  -5   9  12      222.19        6.50     76.39 o
  -4   9  12     1270.36     1028.18     67.07 o
  -3   9  12      152.35      397.68    104.19 o
  -2   9  12     2077.26     2184.34    100.74 o
  -1   9  12      450.96      403.15     69.88 o
   0   9  12     1108.02     1069.03     64.61 o
   1   9  12     1302.54     1534.51     82.68 o
   2   9  12     4044.79     5078.07    509.02 o
   3   9  12     1333.08     1332.13    255.23 o
   4   9  12      370.24      372.95     84.28 o
   5   9  12      156.45      285.36    144.03 o
   6   9  12       11.81       27.28     72.80 o
  -6  10  12      640.65      571.28     78.60 o
  -5  10  12      179.74      226.58    156.51 o
  -4  10  12      179.22      248.66     86.16 o
  -3  10  12     2061.79     1795.87     79.42 o
  -2  10  12      432.31      595.70     84.85 o
  -1  10  12     2857.67     2942.94    360.67 o
   0  10  12       85.09      195.80    162.15 o
   1  10  12      918.76     1098.91     72.93 o
   2  10  12     1551.96     1787.21    120.90 o
   3  10  12      756.08      926.41    233.26 o
   4  10  12      619.66      300.27     73.70 o
   5  10  12       13.73      110.10    164.59 o
  -5  11  12      714.75      607.54     84.71 o
  -4  11  12      690.31      673.99     60.32 o
  -3  11  12      196.75      328.91    105.40 o
  -2  11  12     2293.25     2408.99    213.29 o
  -1  11  12      212.66      195.68     64.97 o
   0  11  12     2546.03     2925.39    368.42 o
   1  11  12      351.42      126.02    121.95 o
   2  11  12     1067.46      957.74     83.60 o
   3  11  12     1139.68     1090.41    204.85 o
   4  11  12       38.11       41.84    148.32 o
  -3  12  12     1099.50     1136.51    108.11 o
  -2  12  12        9.79       53.84     79.15 o
  -1  12  12     3419.15     3830.34    467.05 o
   0  12  12      159.74      266.50     67.32 o
   1  12  12     1759.49     1562.56    111.85 o
   2  12  12      529.54      651.09    116.21 o
  -9   1  13        4.58       56.49     98.61 o
  -8   1  13       79.26      108.65     80.59 o
  -7   1  13       74.75      229.76    142.24 o
  -6   1  13      271.93      285.89     72.32 o
  -5   1  13      981.90      971.44     71.97 o
  -4   1  13        9.12       76.38     95.91 o
  -3   1  13       10.00        9.80    172.18 o
  -2   1  13       62.24       41.75     75.52 o
  -1   1  13      852.39      635.09     85.52 o
   0   1  13     5123.15     5851.34    271.16 o
   1   1  13      353.22      390.09     82.85 o
   2   1  13      198.89      231.17     67.03 o
   3   1  13      295.32      258.82     62.71 o
   4   1  13      839.10      872.64     74.20 o
   5   1  13       20.56       11.28     68.45 o
   6   1  13       33.68      -45.75     55.48 o
   7   1  13      167.87      136.35     56.71 o
   8   1  13       29.24       95.22     59.94 o
  -9   2  13       76.94       71.39    203.86 o
  -8   2  13       11.00       54.76     76.80 o
  -7   2  13       13.98       37.73    133.41 o
  -6   2  13      404.65      401.58     59.80 o
  -5   2  13       18.87      -52.60     64.10 o
  -4   2  13    10213.29     9323.03    792.99 o
  -3   2  13      961.25      940.82    149.34 o
  -2   2  13      307.71      116.39    118.77 o
  -1   2  13     1650.36     1352.08     86.55 o
   0   2  13     2214.77     2350.76    336.39 o
   1   2  13     1879.56     1682.21    117.33 o
   2   2  13      749.33      815.73     80.99 o
   3   2  13     4122.41     3657.41    241.21 o
   4   2  13     1625.11     1673.53     66.47 o
   5   2  13      179.58      206.46     62.09 o
   6   2  13        3.86      -31.41     45.77 o
   7   2  13       54.27      218.73     71.27 o
   8   2  13       56.92       49.36     50.48 o
  -9   3  13        0.22      112.72    110.31 o
  -8   3  13      581.27      652.63    127.17 o
  -7   3  13     1585.39     1752.80    190.37 o
  -6   3  13      843.40      800.05     75.57 o
  -5   3  13     1888.34     1979.23    131.53 o
  -4   3  13      126.78      125.82     45.39 o
  -3   3  13     3966.31     3632.50    154.33 o
  -2   3  13       82.77       71.57     77.88 o
  -1   3  13    11437.13    10709.63    945.42 o
   0   3  13    10759.82    11024.78    126.14 o
   1   3  13      791.74      743.39    114.70 o
   2   3  13     4638.40     4860.45    300.68 o
   3   3  13      101.05      167.91     79.16 o
   4   3  13      933.39     1038.49    158.89 o
   5   3  13      342.56      390.07     68.94 o
   6   3  13      505.95      475.09     62.52 o
   7   3  13      507.20      503.30     55.05 o
   8   3  13        0.75       72.23     61.94 o
  -9   4  13      122.91      108.81     70.73 o
  -8   4  13      200.62      239.82     85.32 o
  -7   4  13      516.30      398.21     67.80 o
  -6   4  13      754.02      889.02     91.22 o
  -5   4  13     1389.62     1488.96    168.05 o
  -4   4  13     6296.65     6079.50    302.45 o
  -3   4  13     5588.02     5887.38    100.22 o
  -2   4  13     8720.60     6387.30   1552.80 o
  -1   4  13     1835.18     1656.54     91.63 o
   0   4  13      440.91      745.43    113.91 o
   1   4  13     6825.42     8070.72    137.31 o
   2   4  13      881.98     1061.53    300.81 o
   3   4  13     8632.96     8346.60    351.53 o
   4   4  13      811.28      773.52     61.80 o
   5   4  13       36.18      242.01     73.39 o
   6   4  13      378.76      518.58     69.15 o
   7   4  13       93.84      124.83     58.46 o
   8   4  13       24.27      -43.76     83.59 o
  -9   5  13        3.11       75.13     78.39 o
  -8   5  13      374.53      461.34     56.36 o
  -7   5  13      691.44      738.22    165.19 o
  -6   5  13      151.10       45.58     85.76 o
  -5   5  13     4310.68     3908.37    270.34 o
  -4   5  13       17.32       30.69     70.97 o
  -3   5  13     3484.41     3301.64     98.90 o
  -2   5  13     2186.79     2287.01     67.55 o
  -1   5  13     7690.19     8105.24   1123.91 o
   0   5  13    13651.35    15235.84    128.85 o
   1   5  13      460.36      554.53     85.10 o
   2   5  13     5595.19     5444.02   1628.96 o
   3   5  13      328.27      134.30     80.69 o
   4   5  13     2287.25     2047.70    276.85 o
   5   5  13       93.53      158.51    108.89 o
   6   5  13      461.28      382.34     73.81 o
   7   5  13      364.68      406.62     73.26 o
  -8   6  13      136.79      256.60    146.73 o
  -7   6  13      203.90      185.13    164.00 o
  -6   6  13     1176.27      933.38    134.81 o
  -5   6  13       50.65       79.88     54.02 o
  -4   6  13     8101.14     8194.90    605.25 o
  -3   6  13      227.90      319.35     59.28 o
  -2   6  13     4089.59     3297.62    426.80 o
  -1   6  13    13025.65    12557.03    677.19 o
   0   6  13     3175.44     4589.23    119.77 o
   1   6  13     3978.98     5138.91    128.44 o
   2   6  13      208.15      173.04     57.42 o
   3   6  13     4757.35     4603.73    887.00 o
   4   6  13     1280.27     1298.53    442.39 o
   5   6  13     1885.71     1724.27    345.65 o
   6   6  13      561.88      540.53     80.95 o
   7   6  13       24.92      130.61     98.32 o
  -8   7  13      164.00      151.20     68.28 o
  -7   7  13      340.94      389.08    131.55 o
  -6   7  13      269.11      199.83     62.64 o
  -5   7  13     3122.35     2647.10    379.33 o
  -4   7  13       98.72      133.79     85.63 o
  -3   7  13     7207.89     6781.10    587.99 o
  -2   7  13     1700.66     1853.88    103.95 o
  -1   7  13     2990.48     3319.93    316.56 o
   0   7  13     5623.10     7479.13    127.20 o
   1   7  13      621.12      823.52    117.79 o
   2   7  13     6075.31     5235.74     71.51 o
   3   7  13      820.63      691.88     95.61 o
   4   7  13     1446.11     1117.81    286.35 o
   5   7  13      333.80      135.05    175.58 o
   6   7  13      303.60      287.02    315.04 o
  -7   8  13      246.65      314.18     59.38 o
  -6   8  13      728.23      432.81     89.34 o
  -5   8  13       99.81      105.57     62.03 o
  -4   8  13     1449.24     1458.79     85.93 o
  -3   8  13      511.87      671.21     81.33 o
  -2   8  13     6741.96     7800.58    627.89 o
  -1   8  13     2374.62     2533.69    373.34 o
   0   8  13       84.05      -76.59    111.12 o
   1   8  13     3771.72     4151.39     95.62 o
   2   8  13      114.28      389.51    253.67 o
   3   8  13     1281.96     1435.48    156.39 o
   4   8  13      235.84      335.52    343.16 o
   5   8  13      431.80      599.45     72.80 o
   6   8  13      788.57      618.28     92.23 o
  -7   9  13      142.17       57.41    139.89 o
  -6   9  13      278.23      178.75     58.31 o
  -5   9  13      565.70      616.80    115.58 o
  -4   9  13       54.86       30.86     63.86 o
  -3   9  13     1817.26     1707.36    146.09 o
  -2   9  13     1752.64     1412.59     57.50 o
  -1   9  13      892.79      976.51     64.76 o
   0   9  13     1086.14     1174.62    112.93 o
   1   9  13       95.69      364.74    109.87 o
   2   9  13     3456.28     4086.71    133.81 o
   3   9  13       16.28      -41.80    124.07 o
   4   9  13      154.93      166.07     86.44 o
   5   9  13      315.76      389.38     89.99 o
  -6  10  13      370.46      161.91     73.84 o
  -5  10  13        9.21       31.58     64.22 o
  -4  10  13      399.45      457.44     61.59 o
  -3  10  13        8.25       64.86     98.99 o
  -2  10  13      366.04      467.50     55.09 o
  -1  10  13     1292.37     1427.02    158.45 o
   0  10  13      316.06      427.10    102.45 o
   1  10  13      874.58      728.82     77.15 o
   2  10  13      242.17      162.81    118.89 o
   3  10  13      320.91      527.71     87.62 o
   4  10  13       66.13       48.86     64.68 o
  -5  11  13      278.59      264.61    145.80 o
  -4  11  13       15.20      318.15    302.17 o
  -3  11  13       82.77      119.16     83.49 o
  -2  11  13      192.85      190.66     57.60 o
  -1  11  13      146.36      130.71     66.14 o
   0  11  13      783.63      820.64     74.02 o
   1  11  13        7.39      -79.83     79.83 o
   2  11  13       83.13      123.03     80.55 o
   3  11  13      422.46      625.73     88.73 o
  -3  12  13       37.53      100.81     63.63 o
  -2  12  13        0.38      -27.16     67.29 o
  -1  12  13       36.11      118.21     87.10 o
   0  12  13       92.47      129.80     69.93 o
   1  12  13      205.46      330.49    110.88 o
  -9   0  14      214.37      -69.28     99.46 o
  -8   0  14      114.64       42.41    134.67 o
  -7   0  14      814.47      594.01     96.30 o
  -6   0  14      196.14       38.45     86.43 o
  -5   0  14     7309.38     5710.49    143.13 o
  -4   0  14     5131.60     4923.72    104.92 o
  -3   0  14      789.17      816.82    115.48 o
  -2   0  14      533.79      745.48    114.24 o
  -1   0  14      217.90      201.31     71.27 o
   0   0  14    25502.33    25513.82    221.87 o
   1   0  14       14.10      132.00    129.81 o
   2   0  14     7143.78     5914.38    147.51 o
   3   0  14     8841.54     8732.14    282.08 o
   4   0  14        4.51       56.44     81.75 o
   5   0  14      775.82      847.11     83.77 o
   6   0  14      180.70       62.69     82.36 o
   7   0  14      249.64      264.54     92.65 o
   8   0  14       30.26       54.84    152.90 o
  -9   1  14       97.30      -98.61    113.55 o
  -8   1  14     1090.11     1027.59     80.12 o
  -7   1  14      162.28      420.99     90.45 o
  -6   1  14     1402.06     1181.77    252.92 o
  -5   1  14      359.23      495.36     69.78 o
  -4   1  14     2672.43     2175.33    103.57 o
  -3   1  14     2809.27     2589.64    307.63 o
  -2   1  14     1044.54     1136.80     79.75 o
  -1   1  14    22466.62    17044.63   2922.12 o
   0   1  14     2220.04     2205.32    153.44 o
   1   1  14     5675.49     5435.60    414.02 o
   2   1  14      686.07      669.26     90.06 o
   3   1  14     3247.12     2991.49     71.89 o
   4   1  14     3867.14     4086.75    109.81 o
   5   1  14       74.54       13.87     57.84 o
   6   1  14      965.10      793.58     53.16 o
   7   1  14      143.02      178.06     59.18 o
   8   1  14       39.58      100.90     77.46 o
  -9   2  14      100.27      257.73     96.13 o
  -8   2  14        1.00      -12.84    134.20 o
  -7   2  14      996.71     1048.62    260.92 o
  -6   2  14       73.20      120.61    183.17 o
  -5   2  14     1960.19     1993.56     87.39 o
  -4   2  14     8066.51     7323.89    109.13 o
  -3   2  14      322.14      277.57     78.92 o
  -2   2  14    10523.07     9014.94    193.04 o
  -1   2  14     2205.77     1933.28     82.88 o
   0   2  14     4146.93     4275.51    613.37 o
   1   2  14     2888.67     2463.60    119.35 o
   2   2  14     8768.14     9079.97    456.57 o
   3   2  14     4170.03     3397.53    317.28 o
   4   2  14       49.28      174.48     63.08 o
   5   2  14      677.08      740.35     61.81 o
   6   2  14        3.31      -20.37     60.48 o
   7   2  14      380.28      228.42     58.14 o
   8   2  14       30.09       17.75     50.29 o
  -9   3  14       35.46      202.87     81.33 o
  -8   3  14      274.84      399.66     88.92 o
  -7   3  14       25.03       77.90    126.96 o
  -6   3  14     1254.54     1135.10    182.25 o
  -5   3  14      752.66      866.96     88.51 o
  -4   3  14     1037.28      849.22     92.89 o
  -3   3  14     5810.29     5315.84    161.64 o
  -2   3  14     3014.74     2472.95    263.81 o
  -1   3  14     6058.84     5616.84    360.37 o
   0   3  14      547.58      664.34    118.63 o
   1   3  14     2941.13     3514.17    124.95 o
   2   3  14     2821.26     3113.25    241.01 o
   3   3  14     1461.51     1261.76     98.62 o
   4   3  14      654.51      659.35     82.39 o
   5   3  14       29.33       52.31     72.44 o
   6   3  14      780.92      816.09     72.04 o
   7   3  14       59.15       65.20     93.23 o
  -9   4  14       52.39      -31.02    164.67 o
  -8   4  14       11.15       67.72    117.78 o
  -7   4  14      239.53      296.52     53.34 o
  -6   4  14       35.93      116.23     55.62 o
  -5   4  14     1161.70     1125.23    163.86 o
  -4   4  14       88.05       70.67     48.22 o
  -3   4  14     1361.80     1519.45    145.09 o
  -2   4  14     3803.18     3398.79    138.29 o
  -1   4  14      631.11      493.57     69.32 o
   0   4  14     2858.67     3591.63    126.01 o
   1   4  14        8.61       66.94    114.56 o
   2   4  14      576.25      607.67     94.47 o
   3   4  14     1534.05     1559.23     93.16 o
   4   4  14       80.04      244.40    192.91 o
   5   4  14     1257.76     1088.91     95.60 o
   6   4  14      119.48      161.72     74.14 o
   7   4  14       36.36       87.09     67.09 o
  -8   5  14        2.77       49.14     75.83 o
  -7   5  14       63.91      180.06    122.83 o
  -6   5  14      225.87      291.81    147.47 o
  -5   5  14      555.30      646.68     75.80 o
  -4   5  14      891.62      688.94     47.80 o
  -3   5  14        5.39      -11.39     52.29 o
  -2   5  14      322.15      147.37     63.67 o
  -1   5  14      788.10      748.34     92.83 o
   0   5  14        9.30      -78.22     78.22 o
   1   5  14     2339.68     2967.70    121.24 o
   2   5  14     1029.69     1153.37     81.31 o
   3   5  14      383.49      308.33     68.27 o
   4   5  14      361.85      431.86    146.60 o
   5   5  14        0.56      125.85    190.16 o
   6   5  14       20.32      -95.92     95.92 o
   7   5  14      114.12      237.00     63.41 o
  -8   6  14       16.06      -28.43     64.96 o
  -7   6  14       11.43       48.23    132.30 o
  -6   6  14        0.38       78.86     61.55 o
  -5   6  14       78.70      127.38     86.42 o
  -4   6  14       17.53       38.04     90.26 o
  -3   6  14      272.51      354.44     73.06 o
  -2   6  14      464.40      608.84     77.97 o
  -1   6  14     1446.19     1246.32     74.66 o
   0   6  14        0.88       -5.29    109.15 o
   1   6  14      401.32      558.17    116.57 o
   2   6  14       43.38      351.13     79.19 o
   3   6  14        0.31       45.76     68.42 o
   4   6  14       20.47       81.70     67.37 o
   5   6  14      209.15      261.27     85.71 o
   6   6  14      251.24      205.54    108.43 o
   7   6  14       49.40      141.10    114.94 o
  -8   7  14        9.50      179.03     65.04 o
  -7   7  14       66.51      131.51    205.27 o
  -6   7  14        8.04      284.08    121.48 o
  -5   7  14       30.62       54.13     53.25 o
  -4   7  14      619.66      644.54     55.51 o
  -3   7  14      488.76      492.01     61.61 o
  -2   7  14        2.35       53.54     96.30 o
  -1   7  14     1418.29     1738.64    111.98 o
   0   7  14       48.25       -9.09    111.99 o
   1   7  14       26.38      181.99    110.08 o
   2   7  14      703.57      749.02    121.08 o
   3   7  14       57.33       74.18    104.96 o
   4   7  14      142.52      211.79     87.21 o
   5   7  14      259.48      422.45     73.80 o
   6   7  14       31.83       10.95     75.90 o
  -7   8  14       21.83       94.83     59.06 o
  -6   8  14        0.90       75.32     48.37 o
  -5   8  14      254.24      223.75     59.16 o
  -4   8  14      572.77      664.17    147.42 o
  -3   8  14      311.12      319.35    110.12 o
  -2   8  14      117.87      276.27     78.45 o
  -1   8  14       19.44       20.06     66.21 o
   0   8  14     1364.94     1484.23     83.79 o
   1   8  14      216.14      321.95    115.04 o
   2   8  14     1100.70     1286.63     89.91 o
   3   8  14       90.61       58.26     84.36 o
   4   8  14       73.24      243.75     70.92 o
   5   8  14        8.64       87.75     75.75 o
   6   8  14       70.03       57.72     92.44 o
  -6   9  14      318.16      361.88     52.23 o
  -5   9  14       34.32       91.53     70.84 o
  -4   9  14      171.26      161.12     84.72 o
  -3   9  14     1312.84     1355.63     61.24 o
  -2   9  14     1411.88     1567.89    257.46 o
  -1   9  14     1140.30     1224.77    150.30 o
   0   9  14       73.69       -7.31     77.08 o
   1   9  14      807.09      949.69     82.76 o
   2   9  14      257.35      238.99     86.04 o
   3   9  14     1125.99     1352.26    576.43 o
   4   9  14        7.27      -63.84    109.07 o
   5   9  14      264.37      345.05    139.61 o
  -5  10  14      487.29      314.09    142.89 o
  -4  10  14      413.06      428.56     60.55 o
  -3  10  14      410.59      560.07    169.25 o
  -2  10  14     2618.39     2729.73    354.68 o
  -1  10  14      196.16      238.05     68.17 o
   0  10  14      692.72      710.32     76.41 o
   1  10  14      348.98      145.30    112.57 o
   2  10  14     1778.64     2082.08     92.51 o
   3  10  14      704.80      600.94    273.05 o
   4  10  14      400.28      496.49     75.34 o
  -4  11  14      596.23      602.84    109.18 o
  -3  11  14      773.70      661.22    121.05 o
  -2  11  14      138.88      288.92    125.73 o
  -1  11  14     2827.22     3210.62    334.54 o
   0  11  14        3.00     -111.18    111.18 o
   1  11  14     2243.71     2177.38     86.02 o
   2  11  14      420.69      621.03    120.02 o
  -2  12  14     1155.93     1061.72    251.72 o
  -1  12  14        3.27       91.82     70.13 o
   0  12  14     2280.83     2281.89    116.46 o
  -9   1  15       34.97       78.52     68.73 o
  -8   1  15        7.18      201.12    117.95 o
  -7   1  15        7.54      -78.44    217.59 o
  -6   1  15       20.19      150.90     96.45 o
  -5   1  15      176.98      -96.35    121.95 o
  -4   1  15     2006.99     2013.02     89.63 o
  -3   1  15        4.25      177.87     79.65 o
  -2   1  15      943.00     1037.11    115.31 o
  -1   1  15     3120.12     2711.13    351.88 o
   0   1  15     2628.14     2582.30    170.01 o
   1   1  15      153.79      211.04    107.70 o
   2   1  15      211.06      250.36     90.02 o
   3   1  15      796.62     1022.77     82.56 o
   4   1  15      298.87      219.28     59.61 o
   5   1  15      182.20      222.08     61.78 o
   6   1  15        3.41       26.97     59.77 o
   7   1  15        4.01       78.04     59.42 o
  -9   2  15        0.00      -96.46     97.44 o
  -8   2  15      137.70      -17.84     85.75 o
  -7   2  15       20.24       56.32     95.72 o
  -6   2  15       64.42       42.10    174.47 o
  -5   2  15     2154.99     1871.64     89.18 o
  -4   2  15       10.03       35.35     63.11 o
  -3   2  15     1571.12     1615.30     92.14 o
  -2   2  15      774.89      670.77     76.60 o
  -1   2  15     5189.23     3444.13    497.31 o
   0   2  15     3206.60     2947.45    171.19 o
   1   2  15      540.14      450.30     80.41 o
   2   2  15     1016.05      937.21    112.20 o
   3   2  15      165.25      203.58     56.75 o
   4   2  15      394.05      398.64     66.37 o
   5   2  15       35.41      109.18     63.73 o
   6   2  15      350.66      367.44     63.65 o
   7   2  15      111.08       91.27     52.79 o
  -9   3  15       89.22      270.57     82.32 o
  -8   3  15      184.90      323.11    113.51 o
  -7   3  15      115.57       -1.29    122.75 o
  -6   3  15       10.19      -78.02     78.02 o
  -5   3  15     1390.08     1106.42    157.64 o
  -4   3  15     2211.78     2060.43    249.53 o
  -3   3  15      238.41      365.03     75.21 o
  -2   3  15     6941.60     6008.84    579.42 o
  -1   3  15     1245.59     1202.51    163.36 o
   0   3  15       86.06       31.48    113.90 o
   1   3  15     1389.82     1679.29    115.78 o
   2   3  15     2535.62     2684.51    123.53 o
   3   3  15     4522.31     4340.62    706.73 o
   4   3  15      187.30      466.55    153.18 o
   5   3  15      309.29      270.00     74.53 o
   6   3  15      248.32      386.87     65.14 o
   7   3  15       76.32      163.36     59.73 o
  -8   4  15      208.03      207.56    133.92 o
  -7   4  15      384.81      343.67     53.93 o
  -6   4  15     1132.46     1091.72     61.38 o
  -5   4  15     1561.00     1642.27    108.92 o
  -4   4  15       89.49      102.39    102.75 o
  -3   4  15     3135.61     3003.41     86.25 o
  -2   4  15       24.72        3.48    134.12 o
  -1   4  15     8488.89     8784.89   1116.97 o
   0   4  15     3724.05     4745.91    124.28 o
   1   4  15      327.98      437.05    115.03 o
   2   4  15     8846.68     6890.14    110.41 o
   3   4  15       14.65        5.86    100.91 o
   4   4  15      513.33      507.65     91.30 o
   5   4  15       27.28      161.97     84.07 o
   6   4  15      607.95      706.75     80.01 o
   7   4  15      330.41      290.51     77.84 o
  -8   5  15       59.57       31.27    176.57 o
  -7   5  15      225.88      197.66     57.50 o
  -6   5  15      667.57      710.43     62.05 o
  -5   5  15      852.39      785.62    113.70 o
  -4   5  15     3959.67     3999.88    186.64 o
  -3   5  15        2.74      196.70     80.69 o
  -2   5  15     7489.76     7124.56    543.26 o
  -1   5  15     6437.19     6038.29     95.87 o
   0   5  15     2722.89     3202.48     93.34 o
   1   5  15     3321.58     3807.65    123.70 o
   2   5  15      911.27      904.42    115.03 o
   3   5  15     4105.09     4658.98    161.46 o
   4   5  15       97.32       -7.79    114.34 o
   5   5  15     1050.32     1001.92    142.79 o
   6   5  15      258.67      335.82    138.99 o
  -8   6  15      310.97      557.31    129.71 o
  -7   6  15      122.38      111.05     55.12 o
  -6   6  15      330.89      313.97     46.74 o
  -5   6  15     3236.63     3165.40    290.66 o
  -4   6  15      224.91      151.32     62.15 o
  -3   6  15     3561.16     3089.84    423.79 o
  -2   6  15      868.21      892.61     83.74 o
  -1   6  15     5679.28     6467.55    121.46 o
   0   6  15     4399.92     5749.34    126.05 o
   1   6  15     3821.90     4074.07     92.75 o
   2   6  15     3327.13     3112.78     95.79 o
   3   6  15      617.23      832.60     85.53 o
   4   6  15     1639.88     1966.84     89.64 o
   5   6  15       48.63      297.08     77.95 o
   6   6  15      330.92      289.02     62.10 o
  -7   7  15      388.50      304.86     66.78 o
  -6   7  15      821.10      749.60    177.99 o
  -5   7  15       81.35       45.15     93.46 o
  -4   7  15     2588.07     2249.65    120.01 o
  -3   7  15       79.31      322.92    159.59 o
  -2   7  15     4514.40     5188.99    503.05 o
  -1   7  15     2136.40     2650.54    115.72 o
   0   7  15     2188.57     2368.70     85.54 o
   1   7  15     3602.17     4021.08     93.67 o
   2   7  15       13.18      -84.97     84.97 o
   3   7  15     1636.25     1641.53    263.08 o
   4   7  15       47.21      153.36    111.84 o
   5   7  15      954.27      804.91    135.17 o
   6   7  15      325.25      182.65     72.88 o
  -7   8  15      213.76      382.45     59.16 o
  -6   8  15      266.15      149.44     44.63 o
  -5   8  15      773.68      682.97    205.30 o
  -4   8  15       12.93        9.95     77.55 o
  -3   8  15     3806.65     3851.60    142.54 o
  -2   8  15      563.05      735.52    134.97 o
  -1   8  15     1228.67     1403.16     80.19 o
   0   8  15     1390.01     1283.93     84.09 o
   1   8  15      432.07      624.22     82.72 o
   2   8  15     4065.74     4708.68    130.86 o
   3   8  15        1.20      -71.04     71.04 o
   4   8  15      659.44      734.25    145.15 o
   5   8  15      441.19      498.76    105.95 o
  -6   9  15      332.79      413.53     80.48 o
  -5   9  15       45.46       73.65     53.73 o
  -4   9  15      488.39      422.33     57.08 o
  -3   9  15      227.53      216.94     56.39 o
  -2   9  15     2237.83     2682.67    279.38 o
  -1   9  15      346.41      544.07    108.38 o
   0   9  15      435.40      625.98    108.39 o
   1   9  15     2696.29     3441.54    123.49 o
   2   9  15       51.29     -116.58    116.58 o
   3   9  15      312.38      129.60     71.84 o
   4   9  15       50.14      116.53     99.28 o
  -5  10  15      255.27      122.43     96.98 o
  -4  10  15       85.01      283.91     67.51 o
  -3  10  15      377.25      286.10     61.52 o
  -2  10  15      816.53      717.40     85.99 o
  -1  10  15      240.29      196.76     76.96 o
   0  10  15      616.33      508.99    107.20 o
   1  10  15        2.43       66.08     75.65 o
   2  10  15      434.64      402.28    118.94 o
   3  10  15      245.70      143.85     89.85 o
  -3  11  15        0.25      -47.42     78.77 o
  -2  11  15        0.70      208.43    123.09 o
  -1  11  15      586.34      459.53     79.95 o
   0  11  15      128.77      499.32    107.70 o
   1  11  15      455.06      335.21    111.90 o
   2  11  15      185.55      255.25    116.56 o
  -9   0  16      125.85      235.03    138.16 o
  -8   0  16      479.42      295.93     97.77 o
  -7   0  16        4.36      159.91     91.02 o
  -6   0  16     1833.16     1608.02    131.51 o
  -5   0  16     1074.48     1111.33    123.21 o
  -4   0  16     4845.24     5121.90    138.28 o
  -3   0  16      214.40       97.78    114.46 o
  -2   0  16      809.73     1238.29    117.34 o
  -1   0  16    14266.95    13108.15   1922.70 o
   0   0  16     3731.29     3413.99    125.32 o
   1   0  16     3683.99     3991.37    144.62 o
   2   0  16      775.92      972.89    143.11 o
   3   0  16     1412.91     1288.63    131.87 o
   4   0  16     1132.12     1277.33    215.37 o
   5   0  16      860.09      879.25    100.11 o
   6   0  16      834.64      873.98     91.93 o
   7   0  16      116.98       -8.31     89.76 o
  -9   1  16      126.36      112.69     91.77 o
  -8   1  16       29.11      230.54     73.23 o
  -7   1  16      465.83      261.81     77.47 o
  -6   1  16       93.99       71.68     88.66 o
  -5   1  16     5554.53     5172.92    211.35 o
  -4   1  16     2889.40     2693.19     68.71 o
  -3   1  16     1358.67     1476.63     84.24 o
  -2   1  16     7655.38     6692.64   1404.99 o
  -1   1  16       66.14      131.04     61.50 o
   0   1  16     6439.66     6894.90    266.72 o
   1   1  16      182.16      255.56     93.61 o
   2   1  16     5965.05     6079.04    113.38 o
   3   1  16     2930.22     3179.38    107.31 o
   4   1  16      249.91      342.15     63.46 o
   5   1  16      704.89      683.13     66.61 o
   6   1  16       19.06       -6.68     65.56 o
   7   1  16      187.34      274.09     66.49 o
  -9   2  16       70.82      180.24     94.27 o
  -8   2  16      372.54      150.93     72.66 o
  -7   2  16       26.70       13.59    117.83 o
  -6   2  16     1730.74     1495.61     70.87 o
  -5   2  16      283.49      218.11     97.43 o
  -4   2  16     1483.86     1136.20     85.60 o
  -3   2  16     4387.00     4523.83    368.12 o
  -2   2  16     7123.72     6175.12    772.40 o
  -1   2  16     7366.28     6090.66    671.37 o
   0   2  16       87.50      145.84     80.10 o
   1   2  16     4081.56     4390.44    124.30 o
   2   2  16     1226.75     1284.25    116.04 o
   3   2  16     1633.87     1591.84     85.13 o
   4   2  16      308.38      255.19     74.16 o
   5   2  16      165.13      103.01     67.20 o
   6   2  16      758.59      710.52     67.25 o
   7   2  16       20.10      107.50     64.25 o
  -8   3  16       24.72       76.91     91.76 o
  -7   3  16      482.43      492.59    134.56 o
  -6   3  16        8.93      -75.75    125.18 o
  -5   3  16      956.59     1060.26    145.63 o
  -4   3  16     1269.23      957.05    149.98 o
  -3   3  16     2138.51     1795.43    307.40 o
  -2   3  16     5203.31     4674.16    522.45 o
  -1   3  16      736.22      678.28    111.20 o
   0   3  16     1419.84     1982.91    118.40 o
   1   3  16      459.60      522.45     79.12 o
   2   3  16     2955.40     3098.87    123.81 o
   3   3  16      599.21      638.09     87.11 o
   4   3  16      161.58        4.79     81.30 o
   5   3  16      658.38      743.79    171.79 o
   6   3  16       19.78       85.05     83.38 o
   7   3  16       78.47      134.90     75.82 o
  -8   4  16       45.45       92.66    134.20 o
  -7   4  16        7.39       -9.67    127.94 o
  -6   4  16      632.22      338.53     86.77 o
  -5   4  16      195.45       25.53    129.38 o
  -4   4  16      616.30      742.67     80.31 o
  -3   4  16      609.30      560.12    123.23 o
  -2   4  16       18.30      189.10    124.79 o
  -1   4  16     2143.03     1847.69     95.83 o
   0   4  16      265.74      528.20     78.23 o
   1   4  16     2001.75     2592.58    118.18 o
   2   4  16     1060.32     1027.75    120.91 o
   3   4  16        5.13      134.47     67.46 o
   4   4  16      553.24      584.38    292.23 o
   5   4  16       32.11       54.48     65.07 o
   6   4  16      110.23      191.60    112.11 o
  -8   5  16       49.14       95.84    108.04 o
  -7   5  16       73.75      225.28     56.74 o
  -6   5  16      157.10      133.77     66.13 o
  -5   5  16      138.45      192.16     68.14 o
  -4   5  16       51.19      193.63    102.63 o
  -3   5  16      403.51      488.77     65.11 o
  -2   5  16      215.18      245.34     65.70 o
  -1   5  16      495.41      592.14    107.26 o
   0   5  16     2129.66     2489.64    119.45 o
   1   5  16      233.76      167.92    116.38 o
   2   5  16       44.58      182.91     80.33 o
   3   5  16      167.68      -22.55     67.81 o
   4   5  16      278.18      386.32    226.56 o
   5   5  16      278.97      284.74     61.77 o
   6   5  16       38.04        3.98    111.13 o
  -7   6  16       38.61       -2.60     87.42 o
  -6   6  16        4.01      -24.82     53.85 o
  -5   6  16        1.42       36.84     51.93 o
  -4   6  16       50.50      -54.32     54.32 o
  -3   6  16      253.80      537.76    143.53 o
  -2   6  16      174.36       84.11     64.74 o
  -1   6  16       92.67      318.66    109.45 o
   0   6  16       16.92      -98.29    107.28 o
   1   6  16      570.92      526.13     82.67 o
   2   6  16      202.00      276.35    120.11 o
   3   6  16        1.85      -68.21     68.21 o
   4   6  16      102.38      300.53     85.56 o
   5   6  16      102.11      -38.19     76.94 o
   6   6  16       11.86      129.22    103.84 o
  -7   7  16        1.92       19.49     90.33 o
  -6   7  16       25.45       42.04     59.73 o
  -5   7  16      463.53      469.42     72.79 o
  -4   7  16       45.57       22.00    201.18 o
  -3   7  16       23.88       96.74     63.36 o
  -2   7  16        3.79       78.12    134.62 o
  -1   7  16       83.95      177.83    109.86 o
   0   7  16      326.01      481.05     77.43 o
   1   7  16     1076.72     1294.59    117.68 o
   2   7  16      287.49      407.48    119.36 o
   3   7  16      130.12       69.38     87.25 o
   4   7  16       39.24      434.27    206.47 o
   5   7  16        6.72      -65.93    159.15 o
  -6   8  16       62.02      107.84     82.98 o
  -5   8  16      174.15       50.69    129.29 o
  -4   8  16      209.70       17.80    112.23 o
  -3   8  16        1.22       80.85     60.36 o
  -2   8  16      542.77      692.18     92.11 o
  -1   8  16      905.39     1096.75     79.93 o
   0   8  16       32.95      -17.07    109.08 o
   1   8  16      927.62      986.02    113.95 o
   2   8  16        3.07       89.63     80.74 o
   3   8  16       69.70      195.35    126.85 o
   4   8  16        0.62      118.68     71.68 o
   5   8  16      144.26      424.67     91.60 o
  -5   9  16      126.96      172.43    102.32 o
  -4   9  16      193.24      233.35     67.46 o
  -3   9  16      519.78      525.95     60.40 o
  -2   9  16      899.42      958.72    165.58 o
  -1   9  16      320.05      568.69     78.38 o
   0   9  16      405.57      462.27    110.93 o
   1   9  16       13.20      -63.33     77.98 o
   2   9  16     1350.25     1480.53     89.87 o
   3   9  16      151.82      449.88    121.39 o
   4   9  16      230.00      182.96    116.11 o
  -4  10  16      291.93      367.03    109.18 o
  -3  10  16      698.36      827.49    110.35 o
  -2  10  16      877.43      901.86     97.17 o
  -1  10  16      840.39      860.84    111.00 o
   0  10  16      116.62       51.40    107.44 o
   1  10  16     1664.02     2339.32    115.03 o
   2  10  16      285.68      219.89     85.53 o
   3  10  16      635.57      512.55    127.23 o
  -2  11  16     1155.88     1343.62    105.91 o
  -1  11  16      208.56       70.15    110.55 o
   0  11  16     1342.07     1165.25    113.56 o
   1  11  16        2.68       79.21     77.98 o
  -8   1  17       21.83       -6.94    316.23 o
  -7   1  17        0.75       89.91     75.66 o
  -6   1  17       37.84       52.19     69.36 o
  -5   1  17      547.54      723.56     62.95 o
  -4   1  17       57.82       93.75    134.91 o
  -3   1  17       17.32      132.94     80.68 o
  -2   1  17        1.21       49.15     52.99 o
  -1   1  17     2091.90     1902.18    111.55 o
   0   1  17      128.83      225.22     69.90 o
   1   1  17     1813.61     1870.34    107.85 o
   2   1  17      184.21      263.77     93.15 o
   3   1  17      232.70      261.24     96.47 o
   4   1  17       99.72      197.54     74.82 o
   5   1  17       34.97      129.88     66.70 o
   6   1  17       62.69       76.10     70.70 o
   7   1  17        6.66      -54.35     77.58 o
  -8   2  17       31.29       -9.87     98.77 o
  -7   2  17       45.64      324.24     90.32 o
  -6   2  17       56.08       -3.33     86.42 o
  -5   2  17      110.08       57.23     59.77 o
  -4   2  17      665.40      605.38     84.35 o
  -3   2  17      535.28      593.35     65.93 o
  -2   2  17     2072.81     2035.46    204.12 o
  -1   2  17     1107.87     1158.06     74.04 o
   0   2  17      375.57      342.70     80.75 o
   1   2  17        9.85      173.62    104.09 o
   2   2  17     1022.22     1155.47    113.59 o
   3   2  17      902.27      899.72    117.65 o
   4   2  17       14.62      -10.02     82.32 o
   5   2  17      393.79      411.02     79.27 o
   6   2  17       69.96       84.71     69.53 o
  -8   3  17      102.16       41.35    199.50 o
  -7   3  17       41.53      118.74    224.43 o
  -6   3  17      876.76      902.54    144.77 o
  -5   3  17     1097.41      891.18    185.12 o
  -4   3  17      185.97      286.08    197.26 o
  -3   3  17     1433.62     1382.04     73.46 o
  -2   3  17       85.41      183.98     87.23 o
  -1   3  17     2970.68     2694.66    247.18 o
   0   3  17      435.70      728.70    113.62 o
   1   3  17     1719.38     1915.80    114.28 o
   2   3  17     3925.18     4168.95    126.39 o
   3   3  17        1.12       71.35    113.18 o
   4   3  17      196.24      121.33    103.71 o
   5   3  17        0.97       37.83     81.43 o
   6   3  17      391.59      519.12     81.99 o
  -8   4  17       59.81       18.19    162.70 o
  -7   4  17      273.69      165.28     89.27 o
  -6   4  17      254.91      228.65     82.50 o
  -5   4  17      523.35      601.93     66.26 o
  -4   4  17      820.47      800.80    115.07 o
  -3   4  17      218.60      127.96     86.35 o
  -2   4  17     6729.75     5585.88   1843.39 o
  -1   4  17      760.07      966.00    106.54 o
   0   4  17      320.91      496.19    112.59 o
   1   4  17     2209.09     2904.69    121.20 o
   2   4  17     1612.89     1767.56    119.47 o
   3   4  17     2160.50     2338.82    123.90 o
   4   4  17      188.42      225.27     67.70 o
   5   4  17      779.61      914.71     85.26 o
   6   4  17      175.39      234.53    151.56 o
  -8   5  17      129.63       14.18    102.32 o
  -7   5  17       50.75      -70.63     86.77 o
  -6   5  17      618.82      756.40     61.44 o
  -5   5  17     1607.25     1733.04     68.87 o
  -4   5  17      167.13      175.27     50.13 o
  -3   5  17     2028.63     1690.55    264.68 o
  -2   5  17       32.55      142.92     95.83 o
  -1   5  17     3665.17     4871.61    123.31 o
   0   5  17      418.44      466.36    113.41 o
   1   5  17     3959.31     4723.62    124.70 o
   2   5  17     3337.36     3502.20    124.35 o
   3   5  17       19.65      116.74    117.62 o
   4   5  17      928.76      831.37     70.93 o
   5   5  17        2.53      178.79     89.22 o
   6   5  17      217.68      -42.48     68.19 o
  -7   6  17      299.46      273.38     80.50 o
  -6   6  17      573.62      451.30     88.00 o
  -5   6  17      330.91      223.22     75.07 o
  -4   6  17     1677.57     1563.98     94.97 o
  -3   6  17      356.12      375.58     82.63 o
  -2   6  17     3064.60     2788.72    114.16 o
  -1   6  17     1391.77     1830.90    112.71 o
   0   6  17     4748.09     5837.66    126.73 o
   1   6  17     1039.18     1275.54     81.57 o
   2   6  17      154.07       98.63    117.39 o
   3   6  17     1196.75     1194.00    119.88 o
   4   6  17        0.31      244.17    183.63 o
   5   6  17     1069.32      949.18     90.88 o
  -7   7  17       45.62      -48.74    126.80 o
  -6   7  17      340.77      301.98     48.82 o
  -5   7  17     1014.26      877.92     51.27 o
  -4   7  17      339.64      511.98     81.65 o
  -3   7  17     3152.99     2788.80    289.37 o
  -2   7  17      232.99      275.56     71.05 o
  -1   7  17     1634.48     1929.53    113.55 o
   0   7  17     1082.18     1110.13     79.74 o
   1   7  17     1592.80     2040.85    115.55 o
   2   7  17     1936.24     2153.93    123.47 o
   3   7  17        6.65      -87.37     87.37 o
   4   7  17     1179.91     1216.66    246.28 o
   5   7  17      130.43       81.46     75.60 o
  -6   8  17      259.18      360.26    101.98 o
  -5   8  17      130.53       88.69     52.88 o
  -4   8  17     1468.05     1119.00    100.43 o
  -3   8  17        0.18       36.62     67.98 o
  -2   8  17     2544.14     3138.51    685.98 o
  -1   8  17       33.41       80.49     79.35 o
   0   8  17      939.86     1212.88    114.02 o
   1   8  17     3058.74     3738.01    121.15 o
   2   8  17       89.43      -14.19    118.91 o
   3   8  17      591.11      344.88     88.29 o
   4   8  17        2.22      -40.23    218.67 o
  -5   9  17      129.30      328.18     73.09 o
  -4   9  17        5.93        4.85     70.52 o
  -3   9  17     1632.07     1526.84     80.21 o
  -2   9  17      290.09      365.68    116.29 o
  -1   9  17      869.66      861.21     79.20 o
   0   9  17      563.18      693.85    109.59 o
   1   9  17       31.28       72.77    110.47 o
   2   9  17     1016.55     1144.68    121.98 o
   3   9  17       23.89       74.40    124.91 o
  -4  10  17      271.12      270.51     94.75 o
  -3  10  17       89.47      104.22     67.94 o
  -2  10  17      205.46      201.77     80.68 o
  -1  10  17      435.23      201.74    112.59 o
   0  10  17      606.41      626.87     78.31 o
   1  10  17      562.91      433.45     77.59 o
   2  10  17       37.80      603.70    117.00 o
  -8   0  18       45.55      208.06     95.02 o
  -7   0  18      287.08      405.75    130.62 o
  -6   0  18       32.07      -93.50    123.03 o
  -5   0  18     3202.62     3081.12    133.17 o
  -4   0  18      108.96       59.17    115.50 o
  -3   0  18     4866.80     6043.90    143.36 o
  -2   0  18     4320.47     3799.37    613.77 o
  -1   0  18        8.42      164.87     76.38 o
   0   0  18     7128.44     6546.09    756.35 o
   1   0  18       48.87      110.53    128.10 o
   2   0  18     7277.37     7982.03    187.68 o
   3   0  18     2094.42     2578.87    169.95 o
   4   0  18     1252.31     1362.31    167.66 o
   5   0  18      395.21      441.04    161.76 o
   6   0  18        2.90      -56.24    107.13 o
  -8   1  18      197.55      -38.08     91.63 o
  -7   1  18      104.38      216.91    147.59 o
  -6   1  18     1538.11     1459.56     79.01 o
  -5   1  18      295.27       90.00     85.55 o
  -4   1  18     1733.28     1757.25     88.70 o
  -3   1  18      169.47      -26.98     81.12 o
  -2   1  18     4400.29     4138.82    193.56 o
  -1   1  18     7300.91     6925.51    221.01 o
   0   1  18      355.26      502.14     62.47 o
   1   1  18     5727.28     5857.45    163.30 o
   2   1  18     1285.75     1579.05    116.44 o
   3   1  18      435.39      480.12     94.60 o
   4   1  18      403.93      338.13    100.69 o
   5   1  18      480.73      418.53     80.57 o
   6   1  18      381.74      372.53     71.22 o
  -8   2  18       35.09      388.75     91.93 o
  -7   2  18      380.70      434.33     90.85 o
  -6   2  18      146.56      175.95     73.08 o
  -5   2  18     1067.08      929.55    142.04 o
  -4   2  18      380.51      356.40     59.52 o
  -3   2  18     3335.07     3140.75     77.26 o
  -2   2  18     3668.20     3616.65    332.21 o
  -1   2  18      718.16      823.25     76.36 o
   0   2  18     1390.66     1491.29    109.20 o
   1   2  18        2.43      -46.88    103.24 o
   2   2  18     2860.56     2658.08    121.62 o
   3   2  18      172.72       89.47    113.03 o
   4   2  18      150.63      273.17     84.16 o
   5   2  18      476.49      502.61     84.33 o
   6   2  18        5.20      -60.51     86.36 o
  -8   3  18       86.57      170.39     71.26 o
  -7   3  18       90.64      245.85    140.98 o
  -6   3  18      730.11      806.44     70.21 o
  -5   3  18        5.26      215.70     71.57 o
  -4   3  18      832.34      813.49     73.00 o
  -3   3  18     1821.09     1904.20    101.31 o
  -2   3  18     1890.48     1806.78    287.60 o
  -1   3  18     1248.52     1143.37    126.29 o
   0   3  18      182.60      393.45    109.38 o
   1   3  18     2704.78     2642.15    114.79 o
   2   3  18      430.54      597.50    108.43 o
   3   3  18      444.36      523.59    113.17 o
   4   3  18      170.77      187.17     84.60 o
   5   3  18        3.44      -20.40    184.86 o
   6   3  18      183.46      137.88     66.87 o
  -8   4  18       37.40     -106.20    109.98 o
  -7   4  18      110.02      140.02    116.42 o
  -6   4  18        2.08     -150.26    201.32 o
  -5   4  18      642.54      529.65     67.14 o
  -4   4  18        1.45       57.60     54.94 o
  -3   4  18      547.58      627.09    126.50 o
  -2   4  18     1354.61      940.74    359.51 o
  -1   4  18      123.46       81.41    108.59 o
   0   4  18     2513.52     2569.50     89.37 o
   1   4  18       48.81      136.80    110.44 o
   2   4  18      131.53      233.10     78.82 o
   3   4  18      296.63      333.00    113.53 o
   4   4  18      324.97      374.93     84.08 o
   5   4  18      349.53      443.97     85.00 o
   6   4  18        0.48      -76.70     76.70 o
  -7   5  18        0.46       95.12    152.70 o
  -6   5  18       13.33      -85.35     85.35 o
  -5   5  18        0.31       38.30     84.23 o
  -4   5  18      874.30      828.81     58.20 o
  -3   5  18      125.31      227.11     93.12 o
  -2   5  18      524.05      444.82     93.97 o
  -1   5  18      397.64      479.69    113.06 o
   0   5  18       14.06      371.97    111.94 o
   1   5  18      550.87      749.71    112.72 o
   2   5  18       60.51     -111.71    112.11 o
   3   5  18      231.57      352.38    116.28 o
   4   5  18      370.67      576.76    179.02 o
   5   5  18        5.86      -18.98     76.55 o
  -7   6  18       12.34       56.40     88.83 o
  -6   6  18       20.83      164.54     67.49 o
  -5   6  18       15.43       57.26     68.81 o
  -4   6  18       36.55       51.89     57.39 o
  -3   6  18        0.83       48.25     91.86 o
  -2   6  18       34.51      116.32     95.04 o
  -1   6  18        0.06      -52.74     78.27 o
   0   6  18      156.36      256.30     78.38 o
   1   6  18      461.25      527.06     80.14 o
   2   6  18      142.12       55.64    111.70 o
   3   6  18        1.81     -114.79    114.79 o
   4   6  18        3.07      130.98     83.16 o
   5   6  18        6.93      241.22    134.88 o
  -6   7  18       80.36      -45.20     60.56 o
  -5   7  18       54.89      128.39     80.81 o
  -4   7  18      126.61      306.60     96.83 o
  -3   7  18      243.46      369.72     92.73 o
  -2   7  18      108.52      116.07    135.11 o
  -1   7  18      317.51      644.42     80.61 o
   0   7  18      329.50      228.81     77.73 o
   1   7  18      236.60      -67.65    111.89 o
   2   7  18        1.13     -116.79    116.79 o
   3   7  18        1.18      -85.21     85.21 o
   4   7  18       29.14      302.82    126.32 o
  -5   8  18      209.12      283.71     59.13 o
  -4   8  18       21.33      -68.21     89.98 o
  -3   8  18      541.71      699.63    140.42 o
  -2   8  18      296.28      519.05    113.87 o
  -1   8  18        7.75      -75.64     75.64 o
   0   8  18      248.17      321.91    108.46 o
   1   8  18      321.98      587.30    112.38 o
   2   8  18      371.60      555.74    115.75 o
   3   8  18        0.82      113.43    121.70 o
  -4   9  18      335.89      238.95    103.74 o
  -3   9  18      320.36      423.05     80.99 o
  -2   9  18      515.61      454.65    116.82 o
  -1   9  18      230.50      330.27     78.34 o
   0   9  18      207.54      217.29     74.41 o
   1   9  18     1129.36     1657.12    115.56 o
   2   9  18        3.03      -74.34    117.92 o
  -2  10  18      469.40      486.64     84.22 o
  -1  10  18      381.75      465.29     78.19 o
   0  10  18      436.88      430.64     75.75 o
  -8   1  19        1.27      217.87    396.16 o
  -7   1  19        0.90       85.85     71.57 o
  -6   1  19       72.22      163.37    227.67 o
  -5   1  19       50.66       -0.88     61.27 o
  -4   1  19       11.01      112.15     71.74 o
  -3   1  19      204.39      306.91     67.06 o
  -2   1  19      215.58      134.25     58.99 o
  -1   1  19      712.74      718.21     61.14 o
   0   1  19      497.03      566.16     65.95 o
   1   1  19      256.86      213.44     74.64 o
   2   1  19      141.83      122.99     81.33 o
   3   1  19       16.79      114.94     98.96 o
   4   1  19       39.08       83.85     94.96 o
   5   1  19       85.33       88.90    105.30 o
   6   1  19       15.10      101.31     82.33 o
  -8   2  19        9.47       47.16     98.43 o
  -7   2  19        3.22       54.36    145.77 o
  -6   2  19      310.08      381.17     87.29 o
  -5   2  19      458.80      566.01     89.70 o
  -4   2  19      103.28      233.19     64.87 o
  -3   2  19      404.73      493.37     82.49 o
  -2   2  19       23.43       71.65     58.92 o
  -1   2  19      595.97      526.54     73.49 o
   0   2  19        0.63       85.29     85.55 o
   1   2  19     1627.97     1623.18    107.38 o
   2   2  19      446.30      456.49    109.72 o
   3   2  19        2.05        9.13    112.27 o
   4   2  19        9.85       -1.77    117.15 o
   5   2  19       16.79      -18.10    158.06 o
  -7   3  19      193.92       61.33     90.28 o
  -6   3  19      122.44      212.14    122.96 o
  -5   3  19      103.48      -54.45     66.53 o
  -4   3  19      252.91      238.74     82.34 o
  -3   3  19      747.69      799.42     70.63 o
  -2   3  19     3554.46     3397.54    349.39 o
  -1   3  19       92.10      112.23     67.23 o
   0   3  19      448.84      625.52    113.51 o
   1   3  19      715.63      947.22    106.94 o
   2   3  19      526.46      389.33    105.27 o
   3   3  19      261.87      326.43    109.42 o
   4   3  19      395.82      366.69    114.98 o
   5   3  19      628.23      632.14     72.11 o
  -7   4  19        4.91       -1.73     86.82 o
  -6   4  19      643.72      834.41    105.48 o
  -5   4  19      538.17      467.59    227.43 o
  -4   4  19       93.28      293.78    113.45 o
  -3   4  19     2420.20     2341.57     71.60 o
  -2   4  19        0.94      129.14     82.72 o
  -1   4  19      819.93     1226.72    115.83 o
   0   4  19       46.93       -3.87    112.42 o
   1   4  19     2099.62     2355.81    116.20 o
   2   4  19     2214.56     1933.85    113.70 o
   3   4  19      394.44      448.81    114.49 o
   4   4  19      289.06      317.20    116.21 o
   5   4  19        7.68       55.08     84.09 o
  -7   5  19      333.28      351.44     76.99 o
  -6   5  19      362.32      516.47    273.83 o
  -5   5  19      436.93      503.61     62.29 o
  -4   5  19      765.76      664.10     57.90 o
  -3   5  19      313.57      510.54     96.86 o
  -2   5  19     3130.73     2984.56    162.03 o
  -1   5  19      214.11      465.79    109.98 o
   0   5  19     1818.90     1934.04     87.85 o
   1   5  19      836.16      776.14     82.18 o
   2   5  19      142.24      268.45     78.21 o
   3   5  19      419.15      625.09    114.91 o
   4   5  19      163.50      472.48    116.30 o
   5   5  19      482.15      360.24     70.87 o
  -6   6  19      451.88      306.83     64.20 o
  -5   6  19      587.14      256.80     74.71 o
  -4   6  19      848.56      801.92     69.09 o
  -3   6  19     1750.41     1512.13     75.35 o
  -2   6  19      275.46      264.30    113.12 o
  -1   6  19     2166.43     2888.38    119.06 o
   0   6  19      166.85      216.20     77.34 o
   1   6  19     1584.19     1421.49     85.22 o
   2   6  19      416.30      561.77    112.38 o
   3   6  19       52.16      305.24    113.98 o
   4   6  19     1037.34      721.63    125.41 o
  -6   7  19      125.68     -111.11    144.41 o
  -5   7  19      269.75      220.22    118.63 o
  -4   7  19     1167.52     1182.40    152.68 o
  -3   7  19      160.69      196.34    107.05 o
  -2   7  19     1312.74     1251.50    121.48 o
  -1   7  19       53.80       62.64    109.46 o
   0   7  19     2281.94     2802.83    118.51 o
   1   7  19      949.46      970.78    113.78 o
   2   7  19      270.90      161.51    114.78 o
   3   7  19      543.24      513.21    121.93 o
  -5   8  19      139.36      135.55     88.63 o
  -4   8  19      102.84      200.41     92.07 o
  -3   8  19     1898.42     2046.29    357.57 o
  -2   8  19       11.36      -46.87     82.87 o
  -1   8  19      926.13      971.48     81.53 o
   0   8  19      526.29      435.73    111.79 o
   1   8  19      222.49      330.12    111.07 o
   2   8  19      685.02      512.82    118.38 o
   3   8  19      253.84      397.61    123.19 o
  -3   9  19       27.10      163.32    108.53 o
  -2   9  19     1188.14     1470.24    120.44 o
  -1   9  19        1.88      194.59     77.32 o
   0   9  19      591.44      770.93     76.80 o
   1   9  19      772.15      644.23    112.01 o
  -7   0  20      484.02      506.37     96.20 o
  -6   0  20     1361.96     1268.42    130.90 o
  -5   0  20       18.74     -121.11    121.11 o
  -4   0  20     1570.39     1620.81    126.73 o
  -3   0  20      100.18      157.78     83.07 o
  -2   0  20     1237.56     1005.96     82.63 o
  -1   0  20     1572.92     1330.69     83.04 o
   0   0  20     2557.09     2584.60    182.76 o
   1   0  20     4098.86     4049.25    153.33 o
   2   0  20       82.25       88.23    122.98 o
   3   0  20     1302.28     1334.83    138.81 o
   4   0  20       14.07      189.86    158.10 o
   5   0  20      533.33      467.31    142.60 o
  -7   1  20      183.53       39.73     77.05 o
  -6   1  20       79.53       -1.18     88.35 o
  -5   1  20     1224.75     1162.70    153.03 o
  -4   1  20        3.04      -47.68     82.29 o
  -3   1  20     3157.33     3326.99     75.92 o
  -2   1  20     1892.91     1746.10     82.90 o
  -1   1  20      465.57      625.15     94.70 o
   0   1  20     1497.54     1370.93     73.05 o
   1   1  20      396.12      380.04     78.69 o
   2   1  20     1975.37     1805.13     99.27 o
   3   1  20      146.72      342.74    170.17 o
   4   1  20     1269.95     1241.25    135.81 o
   5   1  20      477.58      484.57    147.98 o
  -7   2  20      180.00      375.79     90.27 o
  -6   2  20      656.96      577.24    111.94 o
  -5   2  20        1.06      -34.42     65.94 o
  -4   2  20      967.64      825.90     68.89 o
  -3   2  20      625.34      648.36     73.34 o
  -2   2  20     1901.88     1904.75     96.64 o
  -1   2  20      650.29      663.81    102.20 o
   0   2  20      643.46      804.21    108.99 o
   1   2  20     3498.81     2786.52    115.06 o
   2   2  20       92.51      157.25    130.98 o
   3   2  20      511.55      673.15    114.96 o
   4   2  20      269.55      205.93    116.77 o
   5   2  20       15.66       78.98    119.34 o
  -7   3  20      235.04       34.73    241.51 o
  -6   3  20       43.40       22.39     67.71 o
  -5   3  20      292.98      368.99     67.67 o
  -4   3  20        9.42      -58.65     69.28 o
  -3   3  20     1277.38     1109.02     62.31 o
  -2   3  20      660.15      573.88     66.27 o
  -1   3  20      897.29     1178.44     82.68 o
   0   3  20     1099.08     1269.38    109.95 o
   1   3  20       26.98      147.62    103.43 o
   2   3  20      886.45      888.21    106.49 o
   3   3  20        3.34      143.77    108.97 o
   4   3  20      170.04       48.71    113.66 o
   5   3  20      264.69      163.23    118.15 o
  -7   4  20        1.64      227.58     86.06 o
  -6   4  20       96.31      -71.89     85.89 o
  -5   4  20        2.35      152.60    333.89 o
  -4   4  20      579.66      620.09     70.99 o
  -3   4  20      137.36      197.09     62.84 o
  -2   4  20       55.65       60.75     66.93 o
  -1   4  20      688.75      520.15     83.75 o
   0   4  20      167.14      351.37    108.76 o
   1   4  20      404.59      417.94    106.26 o
   2   4  20        1.76      -30.51    103.45 o
   3   4  20      415.45      375.40    110.73 o
   4   4  20      226.10      160.36    114.57 o
  -6   5  20       65.19       43.38     85.37 o
  -5   5  20      190.03      314.76    100.36 o
  -4   5  20       28.28       33.48     92.44 o
  -3   5  20       19.46      147.68     96.75 o
  -2   5  20        6.76       26.88     81.49 o
  -1   5  20       73.39       -8.10    112.28 o
   0   5  20     1099.07     1217.37    113.94 o
   1   5  20       77.88       87.57    107.65 o
   2   5  20        7.42      272.03    107.43 o
   3   5  20       79.32      268.58    110.99 o
   4   5  20       36.18      -92.55    115.35 o
  -6   6  20        1.47       -5.38    140.34 o
  -5   6  20        3.02       14.31     53.60 o
  -4   6  20       46.81       42.43     70.82 o
  -3   6  20       55.08      100.79     95.38 o
  -2   6  20        8.81      114.58     83.05 o
  -1   6  20       83.57       28.81     82.45 o
   0   6  20      311.37      299.72    111.75 o
   1   6  20        5.68       70.99    107.22 o
   2   6  20       14.95      153.15    108.83 o
   3   6  20       41.82      128.79    113.21 o
  -5   7  20       64.46       86.81     55.39 o
  -4   7  20      125.19      280.94     90.63 o
  -3   7  20      193.52       39.79    128.00 o
  -2   7  20       61.70       96.09     84.49 o
  -1   7  20        6.89      -51.32    111.74 o
   0   7  20        7.27     -109.98    109.98 o
   1   7  20      274.29      398.02    110.65 o
   2   7  20       16.91     -114.37    114.37 o
   3   7  20       44.76     -100.22    120.63 o
  -4   8  20      323.91      473.62     96.54 o
  -3   8  20        2.15      -93.48     93.48 o
  -2   8  20      268.40      611.84    119.66 o
  -1   8  20       49.46     -100.30    112.13 o
   0   8  20      608.22      860.03    110.51 o
   1   8  20      400.66      550.92    110.45 o
   2   8  20       12.48      -99.50    114.36 o
  -1   9  20      317.30      373.09     78.27 o
  -7   1  21        3.30       -1.84     88.89 o
  -6   1  21       13.50      139.53     69.35 o
  -5   1  21      178.50      219.68     83.14 o
  -4   1  21      192.70      180.29     81.14 o
  -3   1  21       31.23       47.77     65.51 o
  -2   1  21       85.48      127.00     60.07 o
  -1   1  21      118.14      100.19     60.21 o
   0   1  21       34.56       17.81     56.75 o
   1   1  21      510.41      492.94     94.49 o
   2   1  21       34.59      109.75    111.80 o
   3   1  21       13.40       65.43    150.43 o
   4   1  21      157.93       32.52    161.03 o
  -7   2  21      131.72       70.77     75.15 o
  -6   2  21      138.51      175.93     85.41 o
  -5   2  21       43.80       13.98     66.51 o
  -4   2  21       42.78      103.90     78.43 o
  -3   2  21      276.46      329.22     63.34 o
  -2   2  21      521.67      496.42     56.51 o
  -1   2  21        5.76       54.55     54.03 o
   0   2  21      833.07      684.86     78.41 o
   1   2  21       94.85      195.54    120.43 o
   2   2  21       33.88      158.30    104.16 o
   3   2  21       13.26     -124.70    136.59 o
   4   2  21       42.84      -52.26    120.83 o
  -6   3  21      285.51      166.04     87.50 o
  -5   3  21      142.28      267.14    152.04 o
  -4   3  21      260.89      369.41     62.79 o
  -3   3  21     1565.80     1497.58     88.66 o
  -2   3  21        3.16      -59.28     64.84 o
  -1   3  21      175.60      236.28    113.94 o
   0   3  21        8.34       -6.39    102.66 o
   1   3  21     1038.28      912.41    105.90 o
   2   3  21      548.59      266.56    105.52 o
   3   3  21      197.13      214.38    112.44 o
   4   3  21      154.45      172.98    141.91 o
  -6   4  21       87.46       21.86    291.10 o
  -5   4  21      161.71       20.34     73.42 o
  -4   4  21      433.98      398.88     59.55 o
  -3   4  21      518.45      310.40     73.46 o
  -2   4  21     1956.99     1909.57     80.65 o
  -1   4  21      132.01      141.60     83.45 o
   0   4  21     1274.09     1076.83     83.34 o
   1   4  21      993.39     1021.75    105.87 o
   2   4  21      274.42      281.68     74.83 o
   3   4  21       98.51       58.71    109.84 o
   4   4  21      154.46       66.52    112.81 o
  -6   5  21      482.12      376.64     94.49 o
  -5   5  21       83.81      259.55    107.14 o
  -4   5  21      864.17      860.91    117.10 o
  -3   5  21     1140.25      811.42     72.80 o
  -2   5  21        1.49      -90.83    118.81 o
  -1   5  21     1536.70     2031.18    120.39 o
   0   5  21       21.25      219.29    108.91 o
   1   5  21     1027.24     1284.21    111.93 o
   2   5  21      468.67      482.29    108.47 o
   3   5  21      290.91      224.89     77.40 o
  -5   6  21      418.70      341.33    111.89 o
  -4   6  21      312.48      308.33     98.82 o
  -3   6  21      215.32      250.18    103.46 o
  -2   6  21      917.06      964.36    123.35 o
  -1   6  21        3.63      -12.95    112.69 o
   0   6  21     2788.27     2643.31     86.30 o
   1   6  21      269.52      439.29    104.77 o
   2   6  21      121.23       97.76    108.97 o
   3   6  21      370.68      218.62    114.08 o
  -4   7  21      451.31      343.88     65.11 o
  -3   7  21      837.52      920.05     92.47 o
  -2   7  21       40.83       97.13    119.05 o
  -1   7  21     1386.82     1322.78     86.61 o
   0   7  21      419.56      332.18    111.97 o
   1   7  21      488.00      377.70     79.65 o
   2   7  21      167.28      184.31    111.13 o
  -2   8  21     1050.95     1593.56    123.39 o
  -1   8  21       16.20      189.94    113.26 o
   0   8  21      746.30      693.19     79.41 o
  -6   0  22       73.37      142.91     86.31 o
  -5   0  22      288.45      365.74    117.30 o
  -4   0  22      401.25      258.07    117.11 o
  -3   0  22     1678.12     1553.82    127.69 o
  -2   0  22      919.56      664.76    167.41 o
  -1   0  22      905.99      890.71    188.49 o
   0   0  22     1234.84     1213.64     97.98 o
   1   0  22      130.48      129.62    100.28 o
   2   0  22      287.52      241.80    114.94 o
   3   0  22        2.96      -39.88    172.41 o
   4   0  22      723.51      709.70    184.10 o
  -6   1  22      332.40      270.92    117.98 o
  -5   1  22       68.87      -32.50     82.29 o
  -4   1  22     1244.61     1237.61     76.15 o
  -3   1  22       69.34      129.59     54.30 o
  -2   1  22      715.87      668.64     65.82 o
  -1   1  22      372.54      307.22     57.86 o
   0   1  22     1151.03     1203.97    119.42 o
   1   1  22     1525.72     1253.79     98.28 o
   2   1  22        2.21        0.79    141.31 o
   3   1  22      538.84      464.47    132.83 o
   4   1  22       24.93      268.24    166.76 o
  -6   2  22       51.52       47.72     86.62 o
  -5   2  22      311.23      257.96     67.66 o
  -4   2  22        1.81       42.92     89.10 o
  -3   2  22     1728.94     1577.93     76.41 o
  -2   2  22      215.34      231.85     63.75 o
  -1   2  22      713.19      964.24     73.31 o
   0   2  22      793.73      683.60    104.52 o
   1   2  22       19.18      226.58    101.36 o
   2   2  22      570.17      350.76    108.14 o
   3   2  22       74.46       76.68    145.76 o
   4   2  22      319.53       95.40    127.79 o
  -6   3  22      206.96      199.16     87.51 o
  -5   3  22       43.85       57.53     57.65 o
  -4   3  22      554.99      643.40     81.93 o
  -3   3  22      286.35      347.41     69.40 o
  -2   3  22      518.42      583.85     83.70 o
  -1   3  22      246.38      266.09    117.77 o
   0   3  22      105.00      163.80    106.53 o
   1   3  22      652.26      424.50    102.98 o
   2   3  22       20.99      128.38    128.38 o
   3   3  22      407.29      379.92    115.18 o
  -5   4  22      327.48      422.10     67.65 o
  -4   4  22       53.31      -51.82     68.52 o
  -3   4  22      198.81      202.47     54.11 o
  -2   4  22      123.02       67.27     88.16 o
  -1   4  22      420.54      562.39    114.39 o
   0   4  22      589.11      604.39    106.11 o
   1   4  22        0.19      157.15     72.21 o
   2   4  22      143.54      160.73    102.63 o
   3   4  22       78.26       89.74    107.66 o
  -5   5  22       10.63       21.08     73.87 o
  -4   5  22      252.14      343.26     89.51 o
  -3   5  22        8.27      -48.68     62.23 o
  -2   5  22       63.21      381.96    123.82 o
  -1   5  22      365.24      325.38     83.89 o
   0   5  22        2.41       42.61     76.84 o
   1   5  22        2.93     -107.14    107.14 o
   2   5  22        0.49      -73.77     73.77 o
  -4   6  22       62.53      103.53     55.66 o
  -3   6  22       29.75      202.03    129.78 o
  -2   6  22        0.04      160.59    123.68 o
  -1   6  22        3.12     -116.96    116.96 o
   0   6  22       41.24       82.21    110.05 o
   1   6  22       10.29      239.12     74.20 o
   2   6  22       37.44      -78.00     78.00 o
  -3   7  22       17.99      175.90    129.70 o
  -2   7  22        6.58       82.08    122.64 o
  -1   7  22       11.02      -45.51    113.73 o
   0   7  22      598.64      434.63     78.83 o
  -6   1  23       31.65      210.24    125.89 o
  -5   1  23       79.75       -6.34     81.15 o
  -4   1  23       25.42       47.53     66.75 o
  -3   1  23      132.04      155.90     67.60 o
  -2   1  23       52.33      130.03     67.27 o
  -1   1  23        1.57       41.28     58.82 o
   0   1  23      257.48      263.95     70.82 o
   1   1  23        1.89      121.15     91.58 o
   2   1  23        0.45        3.95    151.85 o
   3   1  23        0.49      106.04    168.35 o
  -5   2  23        1.58      159.57     59.13 o
  -4   2  23      439.64      519.14     92.25 o
  -3   2  23      428.03      534.51     70.44 o
  -2   2  23        3.38       33.48     59.41 o
  -1   2  23      320.89      301.44     76.62 o
   0   2  23        8.12      158.66    103.77 o
   1   2  23      257.81      136.39    103.53 o
   2   2  23        9.98      128.02    138.14 o
   3   2  23      135.06       17.07    128.34 o
  -5   3  23       95.38      252.40     63.15 o
  -4   3  23      142.24      170.29     75.23 o
  -3   3  23      298.91      232.61     93.41 o
  -2   3  23      532.45      443.67     56.42 o
  -1   3  23      278.77      355.12    117.51 o
   0   3  23      991.27     1095.97    110.09 o
   1   3  23      216.21       82.10    104.42 o
   2   3  23      180.22      450.18    133.55 o
  -4   4  23      486.66      577.69     71.58 o
  -3   4  23      871.31      763.22     68.60 o
  -2   4  23      261.40      273.81    126.39 o
  -1   4  23      391.85      612.51    119.02 o
   0   4  23        4.14      116.10    107.59 o
   1   4  23      429.03      323.61    105.85 o
   2   4  23       59.93      -30.38    104.40 o
  -4   5  23      104.61      193.45    177.94 o
  -3   5  23      133.13      204.19     66.44 o
  -2   5  23      367.69      505.03    127.65 o
  -1   5  23      130.04      214.72     82.94 o
   0   5  23     1325.69     1583.24    111.14 o
   1   5  23       82.07      162.61     75.24 o
  -2   6  23       62.38      141.69    128.71 o
  -1   6  23     1098.31      797.90     87.89 o
   0   6  23       28.12       63.54     78.69 o
  -5   0  24      131.26       43.28    116.38 o
  -4   0  24      643.68      627.98    103.82 o
  -3   0  24       62.50       96.12     91.91 o
  -2   0  24      227.36      139.14     95.23 o
  -1   0  24      230.50      226.66     90.18 o
   0   0  24      998.85      817.58    108.66 o
   1   0  24      422.03      264.41    128.49 o
   2   0  24       40.08       12.13    154.59 o
  -5   1  24      237.49      321.42    135.68 o
  -4   1  24       72.77      165.37     89.65 o
  -3   1  24      679.24      591.63     68.15 o
  -2   1  24       18.82       -3.82     64.03 o
  -1   1  24      803.91      923.36     73.75 o
   0   1  24      679.30      626.76     76.45 o
   1   1  24       46.08        2.95    100.63 o
   2   1  24      191.56      164.98    169.24 o
  -4   2  24      698.10      668.68     80.38 o
  -3   2  24       15.68       26.52     74.26 o
  -2   2  24      671.25      838.92     78.59 o
  -1   2  24       37.34       67.01     71.27 o
   0   2  24      162.26      179.35     94.21 o
   1   2  24      580.20      293.04    135.53 o
   2   2  24       44.14      194.47    122.91 o
  -4   3  24        0.74       97.82     86.26 o
  -3   3  24      452.04      448.31     65.97 o
  -2   3  24       29.22       99.13     66.82 o
  -1   3  24      648.79      754.52    181.01 o
   0   3  24      441.01      599.31    111.60 o
   1   3  24       61.81      255.09    103.53 o
  -3   4  24        2.08      142.00     95.87 o
  -2   4  24      402.16      464.50     72.47 o
  -1   4  24      225.17      347.95    120.89 o
   0   4  24       84.89      198.89    108.18 o
   1   4  24       46.73       65.53    105.19 o
  -2   5  24       42.55        5.61     68.65 o
  -1   5  24       47.36     -118.53    118.53 o
  -3   1  25        0.73      -54.60     91.88 o
  -2   1  25       27.31       17.89     68.58 o
  -1   1  25       38.57      108.58     75.93 o
   0   1  25       20.18      108.16     98.75 o
   1   1  25       22.39      109.86    131.67 o
  -3   2  25       51.49       73.05     90.79 o
  -2   2  25       18.48      -12.37     79.06 o
  -1   2  25      247.42      279.15     90.85 o
   0   2  25      521.90      466.94     98.36 o
  -2   3  25      189.70      199.70    173.12 o
  -1   3  25      250.45      326.94     91.57 o
 
